# Supplementary material for: Metagenome-wide analysis uncovers gut microbial signatures and implicates taxon-specific functions in end-stage renal disease
Source: Genome Biol. 2023 Oct 12;24:226. doi: 10.1186/s13059-023-03056-y (PMC10571392; doi:10.1186/s13059-023-03056-y)
Supplement: Supplementary file 1 — Additional file 1: Table S1. Summary on statistics of the host properties and clinical parameters from the Shanghai and Beijing cohorts. Table S2. Summary of deep whole-metagenomic shotgun sequencing data production of this study. Table S3. Detailed information of data production, assembly, and MAG reconstruction of 715 samples. Table S4. Detailed information of 1303 non-redundant microbial species reconstructed from the fecal metagenomes of this study. Table S5. Detailed information of the 100 most discriminant species in the random forest regression models of the Shanghai and Beijing cohorts. Table S6. Detailed information of 353 ESRD-associated species. Table S7. Detailed information of 1279 ESRD-associated KOs. Table S8. Detailed information of 103 ESRD-associated KEGG functional modules. Table S9. Detailed information of 3,009 ARGs identified in this study. Table S10. Detailed information of 730 KOs that significantly differed in occurrence frequency between ESRD-enriched and HC-enriched Firmicutes species. Table S11. Detailed information of 40 modules that significantly differed in integrity between ESRD-enriched and HC-enriched Firmicutes species. Table S12. Detailed information of 67 gut species with the highest contribution of uremic toxin levels in serum. Table S13. Abundances and statistical test of 353 ESRD-associated species among the CKD patients vs. healthy controls. [file 13059_2023_3056_MOESM1_ESM.xlsx]

## Sheet: legends
Table S1	Summary on statistics of the host properties and clinical parameters from the Shanghai (left panel) and Beijing (right panel) cohorts.
Table S2	Summary of deep whole-metagenomic shotgun sequencing data production of this study.
Table S3	Detailed information of data production, assembly, and MAG reconstruction of 715 samples.
Table S4	Detailed information of 1303 non-redundant microbial species reconstructed from the fecal metagenomes of this study.
Table S5	Detailed information of the 100 most discriminant species in the random forest regression models of the Shanghai and Beijing cohorts. Species shared between the two models are colored brown.
Table S6	Detailed information of 353 ESRD-associated species. *, the combined P-value was calculated by combining the Shanghai and Beijing cohorts.
Table S7	Detailed information of 1279 ESRD-associated KOs.
Table S8	Detailed information of 103 ESRD-associated KEGG functional modules.
Table S9	Detailed information of 3009 ARGs indentified in this study.
Table S10	Detailed information of 730 KOs that significantly differed in occurrence frequency between ESRD-enriched and HC-enriched Firmicutes species.
Table S11	Detailed information of 40 modules that significantly differed in integrity between ESRD-enriched and HC-enriched Firmicutes species.
Table S12	Detailed information of 67 gut species with the highest contribution of uremic toxin levels in serum.
Table S13	Abundances and statistical test of 353 ESRD-associated species among the CKD patients vs. healthy controls.

## Sheet: TS1
Type	Parameter	Description	Shanghai cohort					Beijing cohort			P-value (Shanghai-HC vs. Beijing-HC)	P-value (Shanghai-ESRD vs. Beijing-ESRD)
			Healthy controls (n = 111)	ESRD patients (n = 124)	P-value (vs.HC) (t test)	CKD patients (n = 47)	P-value (vs.HC) (t test)	Healthy controls (n = 179)	ESRD patients (n = 254)	P-value (t test)
Basic	Age	Age	49.62 ± 8.37	50.87 ± 10.91	0.322859	49.74 ± 13.68	0.954491	51.7 ± 14.41	53.21 ± 11.39	0.168052	0.201462	0.0646735
Basic	BMI	Body mass index (kg/m2)	22.64 ± 1.8	22.08 ± 3.76	0.137147	24.03 ± 3.5	0.0124552	23.7 ± 2.68	23.68 ± 4.23	0.96716	0.0100124	0.000679801
Basic	DBP	DBP (mm Hg)	76 ± 8.83	81.37 ± 10.99	4.70288e-05	82.83 ± 9.71	8.23523e-05	76.7 ± 9.5	80.07 ± 12.25	0.0178596	0.964762	0.387168
Basic	Gender	Gender (F/M)	51/60	46/78	0.18591	19/28	0.6004	67/122	73/181	0.148357	0.955401	0.576534
Basic	HbA1c	HbA1c (%)	5.36 ± 0.32	5.91 ± 1.35	2.17644e-05	5.68 ± 1.27	0.0943832	5.5 ± 0.25	7.37 ± 3.06	0.194514	0.00315809	0.346651
Basic	Height	Height (cm)	165.34 ± 7.89	167.42 ± 7.83	0.0443975	166.02 ± 8.18	0.631162	168.9 ± 6.63	167.4 ± 8.24	0.137647	0.00309715	0.82558
Basic	MAP	Mean arterial pressure (mm Hg)	89.66 ± 9.17	100.3 ± 12.72	2.57715e-12	104.5 ± 10.82	5.39038e-05	92.29 ± 9.67	100.72 ± 12.89	3.52811e-08	0.191309	0.87528
Basic	SBP	SBP (mm Hg)	116.98 ± 12.17	138.16 ± 19.4	6.80679e-20	139.43 ± 18.47	1.35362e-10	123.49 ± 13.5	142.04 ± 20.63	2.59217e-15	0.0035982	0.185047
Basic	Weight	Weight (kg)	62.12 ± 8.4	62.1 ± 12.74	0.992981	66.53 ± 12.51	0.0301853	67.62 ± 8.74	66.64 ± 14.2	0.501511	0.000163434	0.0036947
Blood routine	BASO#	B (*10^9/L)	0.03 ± 0.02	0.03 ± 0.02	0.70248	0.03 ± 0.02	0.0873821	0.03 ± 0.02	0.03 ± 0.02	0.365643	0.308165	0.621727
Blood routine	BASO%	B (%)	0.6 ± 0.32	0.47 ± 0.26	0.000742953	0.42 ± 0.3	0.00141438	0.48 ± 0.22	0.5 ± 0.33	0.613071	0.0324181	0.551118
Blood routine	EO#	E (*10^9/L)	0.15 ± 0.11	0.27 ± 0.29	3.71067e-05	0.2 ± 0.17	0.078425	0.16 ± 0.21	0.3 ± 0.34	0.000181065	0.0537376	0.736787
Blood routine	EO%	E (%)	2.86 ± 1.92	4.22 ± 4.66	0.00339092	3.46 ± 3.26	0.245808	2.59 ± 3.08	4.58 ± 4.98	9.53604e-05	0.00828486	0.365056
Blood routine	Hb	Hb (g/L)	140.39 ± 15.53	112.65 ± 12.99	1.68221e-34	95.7 ± 25.11	1.1519e-16	147.14 ± 14.84	107.57 ± 15	8.72524e-38	0.00559359	0.00120711
Blood routine	HCT	HCT (%)	42.23 ± 4.25	35.11 ± 4.11	2.45708e-29	28.93 ± 7.19	2.49792e-17	44.27 ± 3.96	33.28 ± 4.68	3.2262e-40	0.00283507	0.00025371
Blood routine	LYMPH#	L (*10^9/L)	1.99 ± 0.6	1.36 ± 0.47	3.67967e-16	1.41 ± 0.53	3.11831e-08	1.95 ± 0.54	1.29 ± 0.54	4.52422e-14	0.849363	0.11789
Blood routine	LYMPH%	L (%)	36.75 ± 7.5	21.1 ± 6.9	6.74388e-41	22.75 ± 8.39	1.84591e-15	33.27 ± 7.07	18.77 ± 7.85	1.96031e-28	0.00521114	0.00838794
Blood routine	MCH	MCH (pg)	30.51 ± 1.93	30.56 ± 2.14	0.858548	29.9 ± 1.58	0.0410116	30.31 ± 1.54	30.2 ± 1.94	0.65099	0.199366	0.106758
Blood routine	MCHC	MCHC (g/L)	332.17 ± 8.7	321.1 ± 10.78	6.51151e-16	329.98 ± 11.21	0.235358	332.12 ± 9.11	323.98 ± 13	7.11945e-08	0.547957	0.011005
Blood routine	MCV	MCV (fL)	91.81 ± 4.79	95.19 ± 6.1	3.70881e-06	90.68 ± 4.91	0.184923	91.28 ± 4.45	93.57 ± 5.93	0.000796978	0.127466	0.0175694
Blood routine	MONO#	M (*10^9/L)	0.43 ± 0.12	0.53 ± 0.2	4.53064e-06	0.49 ± 0.2	0.0461504	0.36 ± 0.13	0.38 ± 0.17	0.332449	1.18445e-05	8.01017e-12
Blood routine	MONO%	M (%)	8 ± 1.88	7.89 ± 1.95	0.659928	7.93 ± 3.73	0.906561	6.06 ± 1.72	5.77 ± 2.42	0.275299	1.26351e-12	1.4117e-16
Blood routine	MPV	MPV (fL)	10.92 ± 1.04	10.88 ± 1.13	0.774293	11 ± 1.09	0.671372	10.3 ± 0.95	9.47 ± 1.15	5.0536e-08	3.37142e-05	2.85087e-19
Blood routine	NEUT#	N (*10^9/L)	2.83 ± 0.84	4.53 ± 1.77	9.33666e-18	4.24 ± 1.49	1.05565e-07	3.42 ± 0.92	4.69 ± 2.11	5.84304e-10	5.99779e-05	0.60858
Blood routine	NEUT%	N (%)	51.79 ± 7.87	66.33 ± 8.46	1.48047e-31	65.44 ± 10.1	5.47211e-12	57.61 ± 8	69.12 ± 8.79	4.28692e-18	6.55896e-06	0.0020017
Blood routine	PCT	PCT (%)	0.22 ± 0.04	0.2 ± 0.06	0.000153595	0.22 ± 0.08	0.820598	0.23 ± 0.05	0.17 ± 0.07	6.82209e-11	0.712535	5.25655e-08
Blood routine	PDW	PDW (%)	13.15 ± 2.46	12.66 ± 2.71	0.149105	12.93 ± 2.43	0.607729	15.57 ± 1.56	14.16 ± 2.6	8.41456e-07	1.64151e-14	1.63227e-06
Blood routine	PLT	Plt (*10^9/L)	208.04 ± 44.94	186.1 ± 58.51	0.00137207	207.66 ± 89.55	0.97824	221.67 ± 54.97	176.57 ± 68.12	1.09827e-07	0.055059	0.0784869
Blood routine	RBC	RBC (*10^12/L)	4.61 ± 0.51	3.71 ± 0.52	6.94406e-31	3.21 ± 0.89	1.91635e-14	4.86 ± 0.44	3.57 ± 0.56	1.23147e-42	0.0028772	0.0159295
Blood routine	RDW-CV	RDW-CV (%)	12.55 ± 0.69	13.95 ± 1.02	3.26509e-27	13.44 ± 1.31	4.16623e-05	12.65 ± 0.62	14.17 ± 1.32	3.97072e-26	0.105076	0.263348
Blood routine	RDW-SD	RDW-SD (fL)	42.21 ± 2.71	48.26 ± 3.96	1.59986e-31	44.05 ± 4.78	0.0159329	41.18 ± 2.21	47.2 ± 5.14	5.8871e-28	0.0114735	0.00448862
Blood routine	WBC	WBC (*10^9/L)	5.44 ± 1.26	6.73 ± 2.02	1.2629e-08	6.37 ± 1.62	0.000821546	5.91 ± 1.3	6.66 ± 2.29	0.000687249	0.0183652	0.688904
CRP	hsCRP	hsCRP (mg/L)	0.96 ± 1.46	7.83 ± 12.52	1.408e-08	6.83 ± 14.93	0.136601	NA	5.41 ± 6.83	NA	NA	0.506804
Ion balance	AG	AG (mmol/L)	12.3 ± 2.16	24.2 ± 3.6	1.4764e-79	13.64 ± 5.09	0.087596	NA	18.42 ± 3.88	NA	NA	9.88872e-23
Ion balance	CA	Ca (mmol/L)	2.28 ± 0.1	2.32 ± 0.24	0.108037	2.07 ± 0.27	1.78335e-06	NA	2.26 ± 0.22	NA	NA	0.00394333
Ion balance	CL	Cl (mmol/L)	103.66 ± 2.29	96.23 ± 3.71	2.57734e-46	106.62 ± 5.32	0.000555515	NA	100.56 ± 4.03	NA	NA	4.19767e-19
Ion balance	CO2	CO2CP (mmol/L)	26.57 ± 2.6	17.04 ± 3.14	6.19441e-69	21.62 ± 4.22	3.56455e-10	NA	21.54 ± 3.46	NA	NA	5.54534e-22
Ion balance	K	K (mmol/L)	4.08 ± 0.28	4.96 ± 0.77	1.98434e-23	4.51 ± 0.56	5.71479e-06	NA	5.27 ± 0.88	NA	NA	0.000672724
Ion balance	MG	Mg (mmol/L)	0.9 ± 0.06	1.05 ± 0.11	1.84801e-29	0.86 ± 0.14	0.116645	NA	1.12 ± 0.17	NA	NA	0.000376241
Ion balance	NA	Na (mmol/L)	142.52 ± 1.95	137.48 ± 2.75	4.84268e-40	141.87 ± 3.59	0.245936	NA	137.76 ± 3.37	NA	NA	0.463928
Ion balance	P	P (mmol/L)	1.17 ± 0.14	2.29 ± 0.61	4.98619e-42	1.7 ± 0.57	9.47616e-08	NA	1.89 ± 0.58	NA	NA	1.10716e-08
Iron-related	Ferritin	Ferritin (ng/ml)	NA	339.51 ± 295.97	NA	240.99 ± 139.35	NA	NA	368.44 ± 379.61	NA	NA	0.813912
Iron-related	Iron	Iron (μmol/L)	NA	13.48 ± 6.03	NA	12.21 ± 6.9	NA	NA	12.17 ± 5.28	NA	NA	0.0564058
Iron-related	TIBC	TIBC (μmol/L)	NA	43.5 ± 8.47	NA	41.35 ± 8.27	NA	NA	45.32 ± 11.33	NA	NA	0.376738
Iron-related	Transferrin	Transferrin (g/L)	NA	1.86 ± 0.38	NA	1.87 ± 0.37	NA	NA	1.87 ± 0.51	NA	NA	0.513628
Iron-related	TS	TS%	NA	32.35 ± 16.28	NA	30.11 ± 17.16	NA	NA	28.31 ± 13.28	NA	NA	0.0686784
Iron-related	UIBC	UIBC (μmol/L)	NA	29.95 ± 10.89	NA	29.04 ± 9.23	NA	NA	30.83 ± 10.07	NA	NA	0.714187
Liver function	A/G	A/G	1.74 ± 0.22	1.3 ± 0.21	4.24223e-38	1.46 ± 0.31	3.18519e-07	NA	1.37 ± 0.28	NA	NA	0.0020921
Liver function	ALB	A (g/L)	43.56 ± 2.78	40.16 ± 2.56	7.50093e-19	35.17 ± 6.74	4.75108e-11	NA	39.1 ± 4.23	NA	NA	0.000615555
Liver function	ALP	ALP (U/L)	62.64 ± 19.39	72.48 ± 32.57	0.00483779	65.85 ± 22.83	0.401268	58.78 ± 15.18	103.35 ± 112.24	7.46018e-08	0.21816	4.45486e-05
Liver function	ALT	ALT (U/L)	20.23 ± 10.7	7.59 ± 5.55	7.82229e-22	15.51 ± 13.7	0.0386032	22.24 ± 10.3	12.58 ± 8.12	2.08578e-10	0.0403686	1.25766e-15
Liver function	AST	AST (U/L)	19.54 ± 6.94	18.39 ± 10.2	0.307756	15.38 ± 8.13	0.00302639	21.61 ± 5.22	13.13 ± 7.31	4.50945e-20	0.0010144	5.81137e-08
Liver function	DBIL	DB (μmol/L)	4.45 ± 1.54	1.38 ± 0.99	2.54393e-42	1.49 ± 0.72	8.4227e-36	NA	2.09 ± 1.6	NA	NA	5.89665e-08
Liver function	GGT	γ-GT (U/L)	29.75 ± 32.54	30.52 ± 48.5	0.884503	31.7 ± 42.17	0.777283	21.34 ± 16.17	32.81 ± 51.76	0.00712371	0.0817181	0.0629002
Liver function	LDH	LDH (U/L)	152.9 ± 24.07	354.54 ± 167.6	5.19357e-25	215.22 ± 64.56	5.77341e-08	NA	182.67 ± 45.53	NA	NA	5.99381e-29
Liver function	PALB	preAlb (g/L)	0.29 ± 0.08	0.33 ± 0.11	0.000444546	0.3 ± 0.06	0.624302	NA	0.33 ± 0.1	NA	NA	0.751612
Liver function	TBA	TBA (μmol/L)	2.41 ± 2.25	4.59 ± 3.26	9.23085e-09	3.79 ± 3.77	0.0241911	NA	4.18 ± 3.53	NA	NA	0.0737211
Liver function	TBIL	TB (μmol/L)	13.42 ± 4.91	4.14 ± 1.81	1.09068e-39	5.8 ± 2.74	1.43794e-24	NA	8.52 ± 3.47	NA	NA	1.04544e-31
Liver function	TP	TP (g/L)	68.92 ± 4.73	71.82 ± 4.66	3.89997e-06	59.81 ± 11.07	1.40071e-06	NA	67.66 ± 7.36	NA	NA	NA
Protopathy	eGFR	eGFR (mL/min/1.73m2)	96.16 ± 12.44	3.86 ± 1.03	5.67937e-99	20.02 ± 19.62	9.34144e-34	103.99 ± 11.26	5.7 ± 5.07	1.88586e-70	0.000499699	1.18011e-09
Protopathy	Hemodialysis	Hemodialysis (months)	NA	57.55 ± 45.08	NA	NA	NA	NA	52.72 ± 58.66	NA	NA	0.0055033
Protopathy	Protopathy	Glomerulonephritis/diabetic/others	NA	78/14/32	NA	NA	NA	NA	89/79/86	NA	NA	NA
Protopathy	spKt/V	spKt/V	NA	1.26 ± 0.39	NA	NA	NA	NA	1.39 ± 0.3	NA	NA	0.010231
Renal function	CREA	Cr (μmol/L)	72.68 ± 14.8	1114.37 ± 257.47	1.35442e-78	912.81 ± 481.77	4.45696e-06	65.74 ± 10.4	902.46 ± 288.71	1.33849e-107	0.00243737	9.46339e-11
Renal function	Glu	Glu (mmol/L)	4.78 ± 0.42	6.76 ± 3.45	4.79122e-09	5.22 ± 1.41	0.0421755	5.09 ± 0.44	7.2 ± 3.22	2.0247e-16	5.63336e-06	0.139745
Renal function	HDL-C	HDL-C (mmol/L)	1.27 ± 0.35	1.03 ± 0.31	3.46173e-08	1.16 ± 0.68	0.277204	1.02 ± 0.25	0.86 ± 0.32	8.4027e-05	1.80301e-06	6.67596e-07
Renal function	LDL-C	LDL-C (mmol/L)	2.83 ± 0.81	2.38 ± 0.89	7.22474e-05	2.65 ± 1.41	0.427872	2.36 ± 0.47	2.22 ± 0.82	0.104826	0.000128148	0.154311
Renal function	TCHO	TCHO (mmol/L)	4.86 ± 0.92	4.3 ± 1.06	1.85129e-05	4.68 ± 1.79	0.503593	4.59 ± 0.61	4.11 ± 1.16	1.97801e-05	0.142057	0.163411
Renal function	TG	TG (mmol/L)	1.82 ± 1.82	2.09 ± 1.59	0.231419	1.97 ± 1.14	0.53553	1.02 ± 0.38	2.01 ± 1.59	8.03304e-15	1.76349e-05	0.935486
Renal function	UA	UA (μmol/L)	339.62 ± 75.08	462.44 ± 91.04	6.07374e-24	481.51 ± 141.92	2.28787e-08	298.84 ± 79.72	428.97 ± 97.63	5.26021e-21	5.35336e-05	0.0007424
Renal function	UREA	BUN (mmol/L)	4.46 ± 0.9	28.22 ± 6.58	5.32044e-74	23.24 ± 11.79	2.25194e-14	5.04 ± 1.16	23.98 ± 7.12	1.61466e-104	0.000239699	3.85638e-07
Uremic toxin	IS	IS (μg/mL)	0.34 ± 0.28	36.42 ± 17.17	3.90966e-47	10.39 ± 7.07	4.35407e-05	0.036 ± 0.0251 (non-targeted)	1.0924 ± 0.55619 (non-targeted)	2.58738e-75	NA	NA
Uremic toxin	PAG	PAG (μg/mL)	0.41 ± 0.16	37.47 ± 25.31	1.54845e-32	10.16 ± 11.85	0.00494082	0.0267 ± 0.02135 (non-targeted)	1.0132 ± 0.63928 (non-targeted)	2.5207e-60	NA	NA
Uremic toxin	PCS	PCS (μg/mL)	0.7 ± 1.06	29.86 ± 21.63	1.38807e-29	12.96 ± 9.11	7.58002e-05	0.1279 ± 0.12526 (non-targeted)	1.0079 ± 0.6421 (non-targeted)	4.00312e-52	NA	NA
Uremic toxin	TMAO	TMAO (μg/mL)	0.19 ± 0.27	9.78 ± 8.65	2.65776e-23	4.23 ± 2.49	1.00457e-05	0.0315 ± 0.05367 (non-targeted)	1.1495 ± 0.62412 (non-targeted)	2.35695e-71	NA	NA

## Sheet: TS2
	Group	Number of samples	Clean data per sample (Gbp)	Total data amount (Tbp)	Number of high-quality MAGs	Number of medium-quality MAGs	Total number of MAGs
SH cohort	HC	111	13.87	1.54	1907	1272	3179
	CKD	47	13.75	0.65	774	482	1256
	ESRD	124	13.9	1.72	2601	1342	3943
BJ cohort	HC (published)	69	11.46	0.79	1142	548	1690
	ESRD (published)	223	11.15	2.49	3678	1635	5313
	HC (new)	110	11.86	1.3	2018	1189	3207
	ESRD (new)	31	10.18	0.32	550	253	803
Overall		715	12.31	8.81	12670	6721	19391

## Sheet: TS3
Sample ID	Cohort	Sample group	Number of clean reads	Data amount (Gbp)	Number of assembled contigs (≥2000bp)	Total contig length (≥2000bp)	N50 length	N90 length	Max length	% G+C content	Number of MAGs (>70% complete, <5% cont, and QS >60)
CKD001	SH	CKD	119027708	17.85	15242	137141093	19309	3030	483832	47.3	25
CKD002	SH	CKD	84595710	12.69	11671	145976605	40958	3742	704307	43.18	25
CKD003	SH	CKD	86037548	12.91	27611	252363219	20557	3056	518734	45.87	37
CKD004	SH	CKD	92983334	13.95	6243	95051578	75442	4143	970072	46.55	16
CKD005	SH	CKD	91318534	13.7	12042	153422210	56123	3460	672946	46.6	25
CKD006	SH	CKD	87690330	13.15	30477	264866494	17798	3007	647521	45.75	35
CKD007	SH	CKD	92161442	13.82	20527	215562004	25417	3428	1529533	44.5	35
CKD008	SH	CKD	90474542	13.57	11817	110232701	25114	2997	1564449	42.95	18
CKD009	SH	CKD	89500912	13.43	23591	222335185	22282	3067	628841	47.16	42
CKD010	SH	CKD	85176858	12.78	16216	188846761	26427	3984	486483	44.08	35
CKD011	SH	CKD	94093706	14.11	38699	313853650	16343	2835	574546	45.72	40
CKD012	SH	CKD	85827488	12.87	17767	159508980	17818	3132	699342	45.61	26
CKD013	SH	CKD	93571466	14.04	21818	221954285	30470	3176	861852	46.26	28
CKD014	SH	CKD	90078126	13.51	11655	144400281	41155	3704	1019019	45.59	18
CKD015	SH	CKD	93067240	13.96	23437	209898286	19026	3039	407853	45.14	36
CKD016	SH	CKD	98546752	14.78	26968	262798232	21480	3236	596012	49.1	55
CKD018	SH	CKD	91446318	13.72	12600	158998454	39471	3828	1074224	45.74	21
CKD019	SH	CKD	95132886	14.27	12103	128720556	40917	3030	842294	44.59	15
CKD025	SH	CKD	89331028	13.4	18286	179121438	24798	3101	557587	46.35	27
CKD026	SH	CKD	89593840	13.44	22646	205876513	20959	3036	529268	44.93	25
CKD032	SH	CKD	85855726	12.88	10837	127887930	31447	3830	926789	46.63	20
CKD037	SH	CKD	90570730	13.59	25089	216809724	16781	3009	868735	47.19	20
CKD041	SH	CKD	91048304	13.66	28466	238623948	15855	2949	370746	46.25	21
CKD046	SH	CKD	91629088	13.74	27140	251280373	23148	3025	596148	46.42	28
CKD048	SH	CKD	93649084	14.05	24262	246863489	31186	3172	927924	47.66	35
CKD050	SH	CKD	89738710	13.46	16098	140642159	18588	2924	553482	47.18	15
CKD052	SH	CKD	115117522	17.27	22699	241819515	24287	3516	526109	46.19	36
CKD053	SH	CKD	96615236	14.49	11720	141208513	33078	3769	926316	46.99	21
CKD054	SH	CKD	93378864	14.01	23825	196234636	16284	2886	691679	47.3	21
CKD059	SH	CKD	84967562	12.75	27531	247686438	20779	2996	727797	45.91	22
CKD064	SH	CKD	92610356	13.89	21647	194427246	20216	3018	497795	46.93	24
CKD065	SH	CKD	92655856	13.9	30676	256373815	17459	2873	551088	46.6	30
CKD066	SH	CKD	91586978	13.74	16532	189472057	33544	3597	638807	46.89	25
CKD069	SH	CKD	92536458	13.88	5441	73842637	46895	4003	781505	44.94	10
CKD073	SH	CKD	67409098	10.11	12557	110425942	25368	2849	655570	51.23	17
CKD074	SH	CKD	89983536	13.5	13174	144880262	30347	3465	560625	42.73	11
CKD076	SH	CKD	90280902	13.54	16908	193103652	33071	3519	839486	45.53	27
CKD079	SH	CKD	86897164	13.03	18734	205345379	29982	3406	718075	47.02	30
CKD080	SH	CKD	111405786	16.71	39012	359053102	23933	2958	723645	48.03	56
CKD081	SH	CKD	85807692	12.87	11494	123159926	32835	3289	708955	46.56	18
CKD087	SH	CKD	85514870	12.83	6952	96765894	41777	4458	756588	45.74	16
CKD088	SH	CKD	86824062	13.02	9454	123184466	44805	3864	878651	44.71	16
CKD090	SH	CKD	86094418	12.91	23962	212001802	21886	2884	392472	48.45	36
CKD091	SH	CKD	85888948	12.88	37907	317492440	18853	2817	634633	48.84	62
CKD092	SH	CKD	89845908	13.48	18482	174101258	22554	3114	545934	47.83	25
CKD099	SH	CKD	91033600	13.66	10129	93376560	21582	3016	489115	45.66	16
CKD100	SH	CKD	110537680	16.58	4188	72262752	85384	5051	571381	46.14	14
CON-001	BJ	HC	109359360	16.4	13583	159662811	39888	3513	423554	43.16	15
CON-002	BJ	HC	70577538	10.59	17626	187122091	26094	3471	627724	45.54	31
CON-003	BJ	HC	70507572	10.58	14009	130116127	21215	3076	380058	45.54	27
CON-004	BJ	HC	87106510	13.07	29575	231846334	15361	2771	456199	47.69	36
CON-005	BJ	HC	73659254	11.05	21968	221607264	26255	3210	582587	45.87	41
CON-006	BJ	HC	87753380	13.16	26554	231234410	17519	3032	605682	44.89	30
CON-007	BJ	HC	47431276	7.11	11333	103909945	29052	2815	500393	42.65	20
CON-008	BJ	HC	74392850	11.16	24151	195431856	16753	2815	653142	46.67	31
CON-009	BJ	HC	78046526	11.71	8040	79585289	24631	3182	393255	47.05	12
CON-010	BJ	HC	76674494	11.5	14757	146877810	30607	3038	521493	44.79	21
CON-011	BJ	HC	84381480	12.66	20809	177974593	17132	3015	423006	46.01	25
CON-012	BJ	HC	74034728	11.11	19433	150882379	13005	2899	417743	43.64	20
CON-013	BJ	HC	80448364	12.07	21349	201289484	21526	3137	550995	46.46	33
CON-014	BJ	HC	69106400	10.37	25122	207425292	16456	2863	443198	48.6	33
CON-015	BJ	HC	67683220	10.15	15959	157388713	27408	3146	449060	43.21	27
CON-016	BJ	HC	81630602	12.24	29834	213156295	11864	2672	494706	46.39	32
CON-017	BJ	HC	75647834	11.35	19384	172261528	19362	3007	477702	44.31	32
CON-018	BJ	HC	77529658	11.63	22209	200826722	26490	2873	437401	47.93	41
CON-019	BJ	HC	81462432	12.22	14730	92124828	9294	2518	227575	45.93	11
CON-020	BJ	HC	74019810	11.1	12870	131411665	28152	3237	503146	44.18	24
CON-021	BJ	HC	75537070	11.33	22813	169273957	13197	2721	410141	46.66	29
CON-022	BJ	HC	77031092	11.55	8250	74457438	20590	3071	277730	43.68	10
CON-023	BJ	HC	78644336	11.8	15933	150847541	26602	2966	608336	43.67	26
CON-024	BJ	HC	67754800	10.16	19914	144826123	11779	2774	530475	44.58	18
CON-025	BJ	HC	67694530	10.15	21479	200376066	20844	3114	594663	45.57	36
CON-026	BJ	HC	76571470	11.49	17011	145311166	18455	2902	542742	45.6	18
CON-027	BJ	HC	71211436	10.68	15793	150528564	24787	3052	624006	45.48	29
CON-028	BJ	HC	90278512	13.54	19868	137859445	11364	2642	437560	45.14	20
CON-029	BJ	HC	77121916	11.57	18737	169592669	20635	2996	493122	46.42	29
CON-030	BJ	HC	77027206	11.55	28182	202290626	12575	2632	376338	45.43	25
CON-031	BJ	HC	77624912	11.64	26209	229772045	18092	2988	866724	46.2	41
CON-032	BJ	HC	77608426	11.64	16950	129750972	16247	2672	609759	45.2	16
CON-033	BJ	HC	84313168	12.65	23996	203710109	18430	2875	491881	45.99	40
CON-034	BJ	HC	67926610	10.19	10515	91899761	16877	3072	525839	43.57	9
CON-035	BJ	HC	83767112	12.57	5566	74451099	38172	4163	473309	43.57	16
CON-036	BJ	HC	79197386	11.88	16867	142189788	17037	2953	510521	46.42	23
CON-037	BJ	HC	75306388	11.3	6616	58396429	21128	2908	476352	45.58	10
CON-038	BJ	HC	78783796	11.82	11412	76096686	10085	2633	874393	46.38	11
CON-039	BJ	HC	81297904	12.19	24794	216632692	18004	3004	536153	44.57	32
CON-040	BJ	HC	93582748	14.04	24754	178993473	11952	2718	547447	46.39	24
CON-041	BJ	HC	64407988	9.66	10454	76077672	12161	2707	445085	44.33	8
CON-042	BJ	HC	63008776	9.45	9987	105051086	25732	3434	470937	43.24	13
CON-043	BJ	HC	71084536	10.66	21245	183959812	18081	2937	683684	44.39	23
CON-044	BJ	HC	73324802	11	15705	111853806	12913	2599	297373	46.7	17
CON-045	BJ	HC	81344294	12.2	23472	212346087	18562	3073	788028	44.42	39
CON-046	BJ	HC	80217494	12.03	15569	136454657	21182	2902	566540	46.52	20
CON-047	BJ	HC	71318842	10.7	20816	160553376	13417	2837	462274	45.4	19
CON-048	BJ	HC	76026990	11.4	13789	97580460	11572	2658	443397	45.33	12
CON-049	BJ	HC	98480448	14.77	33996	233491032	10529	2674	612732	48.44	31
CON-050	BJ	HC	57391420	8.61	17641	177480185	25948	3245	574842	46.39	40
CON-051	BJ	HC	61849564	9.28	13444	128113303	23012	3122	379627	43.51	23
CON-052	BJ	HC	51992398	7.8	17521	139330595	14013	2892	643712	44.77	18
CON-053	BJ	HC	70291266	10.54	12066	104988882	22517	2831	427984	46.12	17
CON-054	BJ	HC	100578870	15.09	37532	248096469	9962	2586	431959	47.55	35
CON-055	BJ	HC	73356480	11	20084	186045961	21570	3085	482575	46.82	32
CON-056	BJ	HC	70030040	10.5	11128	114759004	24518	3332	684635	43.11	14
CON-057	BJ	HC	81628382	12.24	20530	181572919	22164	2899	527295	45.52	26
CON-058	BJ	HC	69405168	10.41	12570	134931403	26373	3519	483351	44.37	20
CON-059	BJ	HC	91679602	13.75	8794	112762174	39188	3983	443581	42.55	15
CON-060	BJ	HC	70920650	10.64	13248	124998336	23844	3022	445430	43.08	19
CON-061	BJ	HC	82977450	12.45	15298	116894700	13688	2800	302696	46	18
CON-062	BJ	HC	61037298	9.16	18093	151909455	16512	2951	452481	44.89	17
CON-063	BJ	HC	80960872	12.14	16099	180710019	29274	3535	470228	45.12	37
CON-064	BJ	HC	74407798	11.16	12148	140180522	29543	3694	702820	44.07	27
CON-065	BJ	HC	73042338	10.96	28859	225376848	15051	2790	402304	47.71	46
CON-066	BJ	HC	79985040	12	29945	194925206	9443	2595	634843	45.06	26
CON-067	BJ	HC	81878018	12.28	29589	212063971	12349	2667	704559	47.07	35
CON-068	BJ	HC	73576074	11.04	13858	136233140	24995	3139	491029	45.05	21
CON-069	BJ	HC	84067420	12.61	8023	99031653	40093	3699	630430	43.43	18
CON-070	BJ	HC	71862726	10.78	14472	149983017	27169	3316	692166	44.97	28
CON-071	BJ	HC	82231978	12.33	4392	61294900	69290	3882	1157091	41.58	12
CON-072	BJ	HC	76811800	11.52	28931	257323691	18445	3040	485146	46.74	50
CON-073	BJ	HC	70705332	10.61	25378	207928212	17025	2842	374310	44.64	28
CON-074	BJ	HC	64126890	9.62	18353	146685203	15076	2831	347982	45.19	23
CON-075	BJ	HC	64264750	9.64	19901	168303362	18580	2868	693146	44.57	27
CON-076	BJ	HC	72859522	10.93	17096	171931868	22733	3332	584188	45.51	32
CON-077	BJ	HC	80496174	12.07	13976	95494425	10745	2619	479669	45.43	14
CON-078	BJ	HC	73896512	11.08	22769	201098470	17449	3083	467173	44.99	27
CON-079	BJ	HC	65585024	9.84	8211	89537489	28868	3467	813221	44.26	19
CON-080	BJ	HC	76546612	11.48	29715	218769774	12340	2743	453405	45.76	32
CON-081	BJ	HC	78056530	11.71	19274	145183797	13869	2711	564593	44.73	24
CON-082	BJ	HC	95964666	14.39	29868	195454759	9713	2595	540353	44.98	24
CON-083	BJ	HC	59256676	8.89	22385	184961549	15125	2963	772079	46.04	35
CON-084	BJ	HC	96581584	14.49	31204	189150372	8003	2573	359837	45.97	26
CON-085	BJ	HC	107744840	16.16	23957	213026667	21414	2936	515724	47.06	33
CON-086	BJ	HC	87339622	13.1	22039	206902564	20874	3122	535309	45.21	32
CON-087	BJ	HC	76921376	11.54	30598	237752823	14380	2781	499233	45.42	34
CON-088	BJ	HC	79190064	11.88	18668	205936246	28526	3543	689667	46.26	35
CON-089	BJ	HC	77590696	11.64	42443	307636091	11660	2755	621511	45.22	49
CON-090	BJ	HC	83581328	12.54	27144	225497845	19277	2793	537245	46.43	44
CON-091	BJ	HC	72590120	10.89	19076	187066085	27440	3117	664000	45.55	35
CON-092	BJ	HC	95714942	14.36	18857	190228553	24063	3303	348999	45.76	30
CON-093	BJ	HC	86473592	12.97	30834	246777978	14055	2937	400703	48.37	40
CON-094	BJ	HC	77990750	11.7	13340	132357871	26084	3182	452307	44.43	22
CON-095	BJ	HC	85325520	12.8	30615	235211050	13094	2856	914746	46.46	31
CON-096	BJ	HC	91230974	13.68	7666	95924560	39875	3884	698998	44.77	10
CON-097	BJ	HC	80665718	12.1	21852	183841978	16820	2916	401238	46.55	27
CON-098	BJ	HC	79911254	11.99	19749	163538837	16016	2908	564399	45.72	24
CON-099	BJ	HC	97454610	14.62	14765	158784503	33563	3299	491541	45.71	22
CON-100	BJ	HC	81928710	12.29	19323	170632083	17978	3047	584916	49.3	26
CON-101	BJ	HC	95670006	14.35	12831	119335442	21005	3084	409616	45.3	12
CON-102	BJ	HC	78272260	11.74	35030	246829426	10710	2768	346474	48.51	38
CON-103	BJ	HC	93182500	13.98	25539	196858465	13162	2853	394045	48.65	36
CON-104	BJ	HC	74093992	11.11	28566	219315552	13043	2855	455815	51.84	41
CON-105	BJ	HC	74381824	11.16	34704	245250351	11417	2676	624991	50.65	51
CON-106	BJ	HC	81022602	12.15	30400	208628045	10897	2658	480380	47.98	27
CON-107	BJ	HC	87694056	13.15	19951	168612938	17823	2891	569973	46.98	30
CON-108	BJ	HC	74724116	11.21	26402	187114651	11273	2709	492160	45.79	33
CON-109	BJ	HC	80914340	12.14	32649	252134733	13673	2835	634314	47.4	35
CON-110	BJ	HC	80084634	12.01	18484	139034622	12524	2789	376862	48.24	28
CON-111	BJ	HC	81369312	12.21	24853	215168797	17201	3001	507118	46.58	33
CON-112	BJ	HC	82316438	12.35	22937	187044215	15870	2887	488328	47.19	33
CON-113	BJ	HC	90606628	13.59	32078	249542187	13872	2835	650178	46.59	38
CON-114	BJ	HC	75386080	11.31	30047	214546984	11891	2691	451817	47.65	36
CON-115	BJ	HC	89744214	13.46	36963	261977678	11663	2669	411939	48.96	48
CON-116	BJ	HC	83724310	12.56	18595	173541791	22708	3037	411422	47.08	26
CON-117	BJ	HC	80946106	12.14	19821	177866396	20858	3010	500686	45.69	25
CON-118	BJ	HC	103081230	15.46	23929	202662475	17095	2919	681348	46.52	26
CON-119	BJ	HC	74989160	11.25	26672	214373823	14665	2913	386194	48.05	33
CON-120	BJ	HC	73894716	11.08	11738	97102610	15280	2929	412565	44.57	13
CON-121	BJ	HC	65804050	9.87	33011	206464755	8773	2585	715526	50.54	34
CON-122	BJ	HC	74195812	11.13	25368	175027292	11113	2634	469798	47.4	28
CON-123	BJ	HC	72233220	10.83	28954	245576580	15527	3020	770770	47.24	42
CON-124	BJ	HC	85075982	12.76	19705	156949643	13818	2937	598011	47.46	28
CON-125	BJ	HC	91024054	13.65	24555	235998210	20015	3257	510702	47.17	39
CON-126	BJ	HC	82230258	12.33	20073	194878358	23532	3175	457600	46.31	41
CON-127	BJ	HC	77587750	11.64	42160	272853198	9209	2621	424801	49.62	44
CON-128	BJ	HC	79190808	11.88	27686	222712352	14091	2930	521208	47.55	35
CON-129	BJ	HC	82812638	12.42	21141	189605257	16897	3172	504083	48.5	27
CON-130	BJ	HC	60546646	9.08	25761	165519987	9373	2610	453572	46.62	24
CON-131	BJ	HC	88238724	13.24	14707	139341940	21886	3141	636441	45.27	21
CON-132	BJ	HC	79218752	11.88	32656	241075409	12327	2750	743143	47.84	40
CON-133	BJ	HC	69635618	10.45	16762	184568132	29175	3570	818885	48.73	34
CON-134	BJ	HC	53577118	8.04	25720	150234465	7352	2526	512482	47.33	20
CON-135	BJ	HC	72472338	10.87	21900	187161731	17155	2958	567768	49.55	33
CON-136	BJ	HC	70178300	10.53	11603	80330740	11465	2644	310102	48.68	13
CON-137	BJ	HC	74323400	11.15	20692	162167268	14236	2840	503214	49.32	20
CON-138	BJ	HC	63538724	9.53	30869	228145772	12180	2769	560486	47.19	40
CON-139	BJ	HC	67585278	10.14	28896	251814130	18135	2988	660114	48	38
CON-140	BJ	HC	70129144	10.52	17476	136179070	14255	2785	589792	47.78	20
CON-141	BJ	HC	76643062	11.5	45403	309760870	10328	2643	664717	49.32	50
CON-142	BJ	HC	79073342	11.86	27577	198390807	12073	2704	383978	50.62	31
CON-143	BJ	HC	67770230	10.17	17656	133676518	13448	2751	450630	45.73	19
CON-144	BJ	HC	63792358	9.57	21696	195134091	22130	2925	702722	47.79	40
CON-145	BJ	HC	72300798	10.85	25338	185829444	12628	2730	804665	49.18	36
CON-146	BJ	HC	85097396	12.76	22421	178482540	13983	2945	288636	47.96	29
CON-147	BJ	HC	69108602	10.37	17458	121460014	10847	2704	340963	45.46	22
CON-148	BJ	HC	69624794	10.44	29671	183266834	8410	2553	384846	49.41	24
CON-149	BJ	HC	70816672	10.62	26964	223049529	16044	2910	722348	48.44	35
CON-150	BJ	HC	70061058	10.51	20089	124563464	8639	2546	475799	46.91	13
CON-151	BJ	HC	62048056	9.31	19542	132574845	10796	2587	612505	46.61	18
CON-152	BJ	HC	79689874	11.95	19856	166560507	19770	2814	621153	48.87	24
CON-153	BJ	HC	62085140	9.31	12963	102167628	15188	2821	460569	49.56	20
CON-154	BJ	HC	91756580	13.76	10357	87792997	17361	2932	432828	47	10
CON-155	BJ	HC	89362472	13.4	15301	116470300	13060	2799	478991	46.58	14
CON-156	BJ	HC	81431288	12.21	20024	175277647	21254	2878	708031	48.78	32
CON-157	BJ	HC	81366702	12.21	33953	264441528	13570	2849	772864	50.28	49
CON-158	BJ	HC	83783730	12.57	25006	195105535	13636	2844	410948	47.77	31
CON-159	BJ	HC	85212098	12.78	21913	197229504	20925	3022	490809	47.73	26
CON-160	BJ	HC	82470084	12.37	11180	98157781	21161	2890	456390	47.44	15
CON-161	BJ	HC	87282704	13.09	21089	161841890	13830	2753	666938	49.62	25
CON-162	BJ	HC	90299736	13.54	8194	62441804	15026	2727	479668	48.17	11
CON-163	BJ	HC	85900238	12.89	24248	183081848	13186	2812	297122	47.34	24
CON-164	BJ	HC	67729472	10.16	18268	104419037	7466	2492	196210	54.41	19
CON-165	BJ	HC	95003904	14.25	23511	227800105	20044	3319	623534	48.01	34
CON-166	BJ	HC	82299304	12.34	15415	173554196	27907	3703	338979	48.18	34
CON-167	BJ	HC	93272416	13.99	24409	205453372	16121	2975	653508	48.76	32
CON-168	BJ	HC	90727498	13.61	25007	194589506	14235	2802	632559	49.67	33
CON-169	BJ	HC	80950136	12.14	22550	251922722	29566	3538	581318	47.14	42
CON-170	BJ	HC	85230204	12.78	23777	162378111	10728	2658	446285	51.52	24
CON-171	BJ	HC	105164898	15.77	25452	147997955	7520	2514	845678	52.36	18
CON-172	BJ	HC	67973970	10.2	25544	220700571	17131	3032	499719	49.23	40
CON-173	BJ	HC	65841986	9.88	17248	113195151	9978	2592	325522	52.04	22
CON-174	BJ	HC	80762212	12.11	27676	151057360	6724	2453	399171	51.23	23
CON-175	BJ	HC	65205546	9.78	20936	144513551	10676	2684	373712	50.97	22
CON-176	BJ	HC	83502026	12.53	28543	219189548	13847	2781	674409	49.65	34
CON-177	BJ	HC	64681074	9.7	22483	139627531	8634	2563	272216	51.48	23
CON-178	BJ	HC	84906680	12.74	31594	209822452	9732	2636	378892	50.35	31
CON-179	BJ	HC	72463848	10.87	10419	122377406	47673	3335	832602	43.45	20
HC001	SH	HC	85781074	12.87	42300	294486131	10290	2767	446611	46.59	40
HC002	SH	HC	91297004	13.69	24158	175157639	12285	2715	539523	45.96	25
HC003	SH	HC	83080782	12.46	21371	194034650	19913	3072	742862	46.82	39
HC004	SH	HC	91551254	13.73	18444	189790064	24208	3379	503725	46.09	30
HC005	SH	HC	90450822	13.57	21093	138141176	9494	2646	626276	44.56	17
HC006	SH	HC	91720946	13.76	27204	239623205	18689	2985	620859	46.89	40
HC008	SH	HC	84308846	12.65	14566	140813985	20566	3273	472073	43.28	19
HC009	SH	HC	92337808	13.85	16305	152405135	20669	3137	529858	44.19	21
HC010	SH	HC	90421698	13.56	31803	237411291	12660	2767	470255	45.74	37
HC014	SH	HC	93613440	14.04	14732	135461749	18534	3141	441915	44.73	23
HC015	SH	HC	92109502	13.82	17143	154400747	19095	3023	652253	45.13	18
HC016	SH	HC	85167494	12.78	27408	232953793	19052	2872	441805	47.05	38
HC017	SH	HC	93581784	14.04	17768	164066833	19918	3156	548837	45.82	27
HC018	SH	HC	84717726	12.71	25512	205962287	14635	2952	532431	45.05	25
HC022	SH	HC	96731322	14.51	22692	208069251	21760	3012	686839	46.05	35
HC028	SH	HC	89907106	13.49	32301	264649659	14710	2943	654408	49.23	51
HC029	SH	HC	87751366	13.16	9254	95462892	25506	3352	433858	44.18	18
HC037	SH	HC	93761514	14.06	15939	120153374	13343	2776	287002	41.98	16
HC049	SH	HC	90308338	13.55	30386	217607953	11227	2762	317516	46.63	31
HC050	SH	HC	85783942	12.87	12418	134816336	28837	3472	542836	46.51	20
HC051	SH	HC	94498714	14.17	13346	142618814	31962	3358	538720	44.77	21
HC066	SH	HC	85469494	12.82	10783	117664336	29850	3497	335372	45.49	19
HC068	SH	HC	91974136	13.8	26811	246936369	19982	3113	1103819	45.77	33
HC069	SH	HC	87665326	13.15	10523	149103407	39375	4593	787728	46.52	25
HC072	SH	HC	87999082	13.2	19959	184369721	18688	3177	373790	45.92	29
HC073	SH	HC	103328674	15.5	22881	239096672	24427	3430	853283	46.44	33
HC074	SH	HC	95330712	14.3	29214	246346471	17899	2854	798977	45.66	43
HC076	SH	HC	118099650	17.71	18524	176419623	22661	3189	509617	44.67	21
HC081	SH	HC	106446788	15.97	28953	222575552	13650	2829	454265	44.27	27
HC086	SH	HC	100244540	15.04	11308	126172202	30135	3433	669272	43.9	13
HC088	SH	HC	102450914	15.37	17119	203500195	33979	3715	461844	43.96	30
HC089	SH	HC	116078486	17.41	47333	411894063	17491	3008	750447	47.86	65
HC093	SH	HC	96539396	14.48	20221	208626739	27834	3251	472254	44.78	29
HC094	SH	HC	99435086	14.92	13301	131628111	28455	3057	510524	45.56	21
HC095	SH	HC	115754810	17.36	32275	235656047	11996	2768	332787	49.22	42
HC096	SH	HC	94060852	14.11	16796	176059018	36624	3099	577682	45.52	30
HC097	SH	HC	95815416	14.37	20977	210957604	24796	3334	711333	46.59	40
HC098	SH	HC	100702540	15.11	21184	210293141	25021	3235	503704	45.5	32
HC099	SH	HC	97311348	14.6	33421	287134051	15779	3061	474195	45.67	41
HC112	SH	HC	85500768	12.83	11189	74671689	11845	2522	446586	46.44	9
HC113	SH	HC	88133310	13.22	16472	166775601	26544	3201	439331	45.67	26
HC115	SH	HC	89050316	13.36	26375	259014891	21818	3283	862775	46.01	39
HC120	SH	HC	86914382	13.04	22889	229491835	27163	3179	481233	46.35	38
HC121	SH	HC	85848444	12.88	22314	194489765	17727	2996	576771	44.85	28
HC122	SH	HC	96386084	14.46	12004	149375654	35525	3863	553374	45.3	28
HC128	SH	HC	89650488	13.45	30483	275177641	20001	3006	582920	47.92	46
HC209	SH	HC	94801488	14.22	15034	141299179	20074	3191	301978	45.16	16
HC210	SH	HC	89442046	13.42	17195	177046173	22489	3471	505187	43.7	25
HC212	SH	HC	106830534	16.02	17005	169821847	23319	3314	574656	46.4	26
HC214	SH	HC	119895608	17.98	19927	190489202	26388	3025	570668	48.25	26
HC215	SH	HC	109706316	16.46	15423	174722662	31536	3497	516066	45.06	27
HC218	SH	HC	99354392	14.9	22780	222986617	23164	3209	495261	44.19	35
HC219	SH	HC	95847254	14.38	24647	197831176	15610	2824	517351	45.11	19
HC220	SH	HC	91237778	13.69	28022	268943520	22028	3171	727427	44.78	41
HC221	SH	HC	90453592	13.57	13553	165667396	37418	3698	818081	44.15	26
HC222	SH	HC	82176700	12.33	38432	295064883	13300	2829	620366	48.04	42
HC223	SH	HC	90212500	13.53	14300	153824579	25996	3556	439617	45.86	28
HC224	SH	HC	89047724	13.36	21833	222783917	26381	3242	577110	45.92	36
HC225	SH	HC	93456664	14.02	24051	232022019	24023	3093	1273681	46.77	33
HC226	SH	HC	88831206	13.32	13894	165770451	30943	3800	685996	44.19	28
HC227	SH	HC	89378214	13.41	11847	132606222	31106	3486	517301	45.46	23
HC228	SH	HC	91799274	13.77	8136	119612475	46742	4495	504308	45.92	21
HC229	SH	HC	84599800	12.69	20606	226919195	32295	3385	625914	45.68	33
HC231	SH	HC	89927396	13.49	19043	223586609	28576	3831	421266	44.97	32
HC232	SH	HC	84106008	12.62	23236	223013506	24105	3102	754558	45	21
HC233	SH	HC	89562358	13.43	6621	88822585	58234	3789	523562	45.88	16
HC234	SH	HC	95437396	14.32	11780	121695379	26417	3353	582845	43.05	17
HC235	SH	HC	91733968	13.76	13076	123577562	22263	3130	403845	45.86	15
HC236	SH	HC	88169140	13.23	11992	135861093	31295	3462	478123	45.58	20
HC237	SH	HC	87165112	13.07	24654	240972531	23693	3165	473815	45.76	41
HC238	SH	HC	118242060	17.74	17979	146494179	16289	2832	397998	45.54	20
HC239	SH	HC	89386988	13.41	20245	199431746	25527	3136	733248	45.2	27
HC240	SH	HC	86444420	12.97	16921	167252178	25566	3145	436158	44	24
HC241	SH	HC	92206656	13.83	18645	169258155	22066	2994	988171	44.65	23
HC242	SH	HC	91475644	13.72	15968	172402535	26313	3497	508001	44.48	29
HC244	SH	HC	84472046	12.67	26885	189585660	11708	2670	414225	45.48	18
HC245	SH	HC	97515110	14.63	28423	235473024	15989	2926	529144	46.5	35
HC246	SH	HC	86600142	12.99	15309	167329509	29858	3370	697447	45.72	28
HC247	SH	HC	84096736	12.61	17080	164631112	24009	3094	362057	45.69	25
HC248	SH	HC	90005266	13.5	27860	283686185	22487	3406	824346	45.65	39
HC249	SH	HC	89157466	13.37	24649	200098182	15797	2859	701493	45.9	33
HC252	SH	HC	88220786	13.23	16870	148773554	21592	2926	494899	47.52	18
HC254	SH	HC	84823480	12.72	22634	228940627	27582	3212	731644	44.1	27
HC256	SH	HC	93094580	13.96	11815	142489515	41355	3602	821833	44.34	23
HC258	SH	HC	86031914	12.9	17980	208805039	33724	3574	550743	45.05	29
HC260	SH	HC	86240916	12.94	19668	186794254	20063	3233	511520	49.19	34
HC261	SH	HC	86847560	13.03	13782	144105387	28271	3260	868470	45.59	20
HC262	SH	HC	174605674	26.19	27673	258642821	20627	3148	515978	46.5	39
HC263	SH	HC	87400016	13.11	26580	220386114	15085	2941	731181	43.46	30
HC264	SH	HC	85718720	12.86	36295	312225163	19488	2883	671592	46.02	48
HC265	SH	HC	90631024	13.59	29347	295681814	23395	3333	676003	43.39	48
HC266	SH	HC	90902534	13.64	13795	133381757	28561	3017	632526	43.48	19
HC267	SH	HC	86675996	13	10742	121998493	38275	3250	635480	43.7	24
HC268	SH	HC	86783158	13.02	30948	257343397	16808	2900	484964	44.58	42
HC269	SH	HC	88563196	13.28	17043	187185923	35578	3320	713676	44.55	28
HC270	SH	HC	89843264	13.48	17434	182344912	24599	3432	676634	44.58	34
HC271	SH	HC	89174228	13.38	19036	193762216	28655	3186	430522	44.66	25
HC272	SH	HC	85465732	12.82	12766	105364296	16424	2884	548576	43.59	18
HC273	SH	HC	86688830	13	24113	222724298	20044	3119	674114	45.49	33
HC274	SH	HC	88751314	13.31	8722	107907311	37155	3805	738746	45.61	14
HC276	SH	HC	84280200	12.64	18540	178345961	20183	3294	641128	43.82	21
HC277	SH	HC	87537654	13.13	16199	214985032	36816	4131	744372	44.62	30
HC278	SH	HC	83199360	12.48	8921	120986927	36573	4543	873900	42.52	17
HC280	SH	HC	88598296	13.29	20431	180430519	17829	3047	680366	44.02	23
HC282	SH	HC	87193416	13.08	18565	186670132	25617	3256	593622	45.29	26
HC283	SH	HC	90671366	13.6	13065	126934879	22708	3202	522045	46.63	20
HC285	SH	HC	87325052	13.1	20970	207499631	27193	3161	708525	46.83	39
HC286	SH	HC	85845350	12.88	26924	248850792	24935	2954	584841	48.53	43
HC288	SH	HC	88868794	13.33	23729	202209397	18811	2870	645701	45.57	27
HC289	SH	HC	85271420	12.79	18314	152267892	16887	2904	585634	47.4	24
HC290	SH	HC	86938212	13.04	22827	191558236	18613	2836	563535	46.91	30
HD001	SH	ESRD	98682192	14.8	14390	173492577	33601	3760	758572	45.8	34
HD002	SH	ESRD	93811088	14.07	8533	116681257	45091	4059	712608	45.96	18
HD003	SH	ESRD	90250834	13.54	7127	104882949	60520	4260	776049	46.73	17
HD004	SH	ESRD	95338718	14.3	8627	121661836	37300	4621	626165	42.09	14
HD005	SH	ESRD	97153962	14.57	19687	199780398	28230	3184	684444	48.62	31
HD006	SH	ESRD	95727856	14.36	10748	140523792	58418	3700	730740	44.55	23
HD008	SH	ESRD	89494442	13.42	25049	243754918	26810	3071	508195	50.51	49
HD009	SH	ESRD	97082706	14.56	5224	103142488	77833	6472	908031	45.43	20
HD010	SH	ESRD	96844624	14.53	12586	133854689	30770	3266	447523	45.91	25
HD011	SH	ESRD	95656074	14.35	24547	228338618	22220	3079	1117429	45.24	38
HD012	SH	ESRD	93744754	14.06	21086	182679083	17346	3017	404255	44.63	25
HD015	SH	ESRD	129563636	19.43	17095	195132166	35312	3460	861087	45.12	32
HD016	SH	ESRD	122050986	18.31	20502	189672331	20107	3192	610596	45.92	20
HD017	SH	ESRD	94851488	14.23	9789	121039476	43836	3623	634254	45.18	16
HD018	SH	ESRD	92968922	13.95	13547	138223733	26820	3281	377497	46.98	18
HD019	SH	ESRD	94433424	14.17	24918	257881857	30190	3280	663120	46.69	47
HD020	SH	ESRD	94024200	14.1	19569	195946238	21934	3350	512222	45.51	32
HD021	SH	ESRD	95505688	14.33	17516	173749382	23013	3296	525042	43.86	32
HD022	SH	ESRD	101326034	15.2	15231	165436627	33924	3330	1223141	46.51	26
HD023	SH	ESRD	91518566	13.73	30791	314632227	27464	3202	707634	49.81	49
HD024	SH	ESRD	91441000	13.72	26517	262817153	27942	3109	649626	49.15	43
HD025	SH	ESRD	97750680	14.66	16777	151374067	18689	3083	372005	46.28	15
HD026	SH	ESRD	92168920	13.83	26342	237791170	17621	3186	388246	47.13	41
HD027	SH	ESRD	84891870	12.73	24262	225294934	22051	3095	702704	46.62	36
HD028	SH	ESRD	89075318	13.36	12843	122143955	22791	3166	545200	45.6	21
HD029	SH	ESRD	92907094	13.94	40969	346346380	17009	2930	558438	47.91	60
HD030	SH	ESRD	91571870	13.74	5292	63246527	30667	3925	457260	47.35	14
HD031	SH	ESRD	93385692	14.01	18682	189165362	25160	3323	700460	46.37	35
HD032	SH	ESRD	92284948	13.84	20187	203648573	22177	3448	648874	47	39
HD033	SH	ESRD	87309406	13.1	18776	170027499	23917	2913	413555	45.71	23
HD034	SH	ESRD	91143130	13.67	35523	319861232	20763	2985	673514	49.58	60
HD035	SH	ESRD	91261794	13.69	17845	151257685	16652	2962	477065	45.45	19
HD037	SH	ESRD	93824824	14.07	13788	127597336	18747	3160	483142	43.96	16
HD038	SH	ESRD	91562420	13.73	25542	229093743	20849	2981	719115	47.59	44
HD039	SH	ESRD	90570088	13.59	28039	250740006	18147	3077	620142	47.86	41
HD040	SH	ESRD	96478322	14.47	12181	120856678	21692	3305	470112	43.74	14
HD041	SH	ESRD	95896602	14.38	27424	287730014	29895	3229	639541	47.04	59
HD042	SH	ESRD	92957298	13.94	22118	212238811	25626	3063	673021	47.04	31
HD045	SH	ESRD	90808312	13.62	14310	134071370	21223	3132	459190	46.42	24
HD046	SH	ESRD	91189082	13.68	23047	222289797	25097	3107	455483	45.71	35
HD047	SH	ESRD	94671468	14.2	29406	252452785	18249	2925	535588	47.29	38
HD048	SH	ESRD	91913734	13.79	16136	173546461	25273	3590	694770	44.5	30
HD049	SH	ESRD	96215896	14.43	20028	187355418	23987	3041	421741	45.73	30
HD050	SH	ESRD	91650144	13.75	11145	139552967	40153	3749	548252	47.92	19
HD051	SH	ESRD	89248780	13.39	20069	189433607	19825	3258	784613	44.75	34
HD052	SH	ESRD	90289800	13.54	11081	101519855	20747	3072	529444	44.18	13
HD053	SH	ESRD	94622248	14.19	17074	174511877	22924	3392	672331	48.85	34
HD054	SH	ESRD	92362262	13.85	19214	223457779	37114	3485	780892	45.86	46
HD055	SH	ESRD	93792338	14.07	11572	187648961	52636	5127	1067234	45.77	26
HD056	SH	ESRD	89776254	13.47	10816	117987406	28201	3434	553247	45.82	20
HD057	SH	ESRD	94978186	14.25	10935	122625319	35645	3421	725874	46.53	26
HD058	SH	ESRD	94899042	14.23	22678	239299040	28390	3325	477846	46.01	44
HD059	SH	ESRD	91314050	13.7	8945	88494729	34826	3049	762067	45.5	17
HD060	SH	ESRD	89220882	13.38	17564	173657842	24861	3258	832288	47.33	33
HD061	SH	ESRD	106863888	16.03	21723	216085979	25452	3194	593717	52.3	45
HD062	SH	ESRD	127386000	19.11	16230	180133240	30657	3465	444225	46.6	28
HD063	SH	ESRD	104209828	15.63	22398	228134526	25047	3318	535157	47.03	37
HD064	SH	ESRD	94246570	14.14	29581	237155482	14301	2896	672375	45.87	41
HD065	SH	ESRD	90319206	13.55	23526	235678125	29394	3166	599358	45.66	42
HD066	SH	ESRD	94895758	14.23	13231	120531147	20070	3047	651202	45.54	20
HD067	SH	ESRD	102139600	15.32	24147	262722764	33444	3337	972725	47.34	54
HD068	SH	ESRD	93754860	14.06	27374	241493652	21242	2907	744768	47.24	31
HD070	SH	ESRD	95343000	14.3	18244	187021002	23553	3393	676002	45.16	24
HD071	SH	ESRD	92373422	13.86	6861	97995219	47556	4351	815202	44.17	16
HD072	SH	ESRD	91408482	13.71	18257	175069615	25047	3056	458957	45.76	25
HD073	SH	ESRD	97459016	14.62	24938	242041698	26753	3015	672447	49.56	40
HD074	SH	ESRD	91365658	13.7	17843	203589744	31004	3589	688349	47.77	44
HD075	SH	ESRD	91059376	13.66	23055	216460888	23780	2989	547921	47.78	50
HD076	SH	ESRD	91559894	13.73	16900	219357919	50225	3761	1153921	47.55	38
HD077	SH	ESRD	91181324	13.68	8454	90756629	25165	3511	377821	46.17	15
HD078	SH	ESRD	90851750	13.63	23184	208616078	19846	3062	853259	46.5	30
HD079	SH	ESRD	93353396	14	16219	173584870	28991	3380	497603	45.13	29
HD080	SH	ESRD	88812542	13.32	19442	176729598	21969	2984	458175	44.77	26
HD081	SH	ESRD	89341920	13.4	15412	180722441	35660	3641	578352	45.85	26
HD082	SH	ESRD	90193876	13.53	29989	269408184	19841	3027	604637	44.22	44
HD083	SH	ESRD	83876282	12.58	25556	236259411	24209	2984	708443	46.57	38
HD084	SH	ESRD	87104288	13.07	15723	183843265	32997	3611	602578	45.66	27
HD085	SH	ESRD	93718378	14.06	25416	285599950	35347	3404	505463	47.76	58
HD086	SH	ESRD	93471030	14.02	12996	145401563	35020	3456	808504	43.15	19
HD087	SH	ESRD	90948276	13.64	35432	325738781	23443	2984	745069	48.97	52
HD088	SH	ESRD	99588276	14.94	18579	208321602	31652	3523	814808	47.94	41
HD090	SH	ESRD	94353450	14.15	16490	168057097	26152	3291	590304	47.61	23
HD091	SH	ESRD	89388934	13.41	9287	136297502	44774	4657	661989	46.58	18
HD092	SH	ESRD	91551182	13.73	23485	257955823	30431	3459	902495	48.29	49
HD093	SH	ESRD	96483802	14.47	13861	153927142	32672	3454	588841	45.31	28
HD094	SH	ESRD	95772308	14.37	6730	99438332	54717	4328	788616	45.36	18
HD095	SH	ESRD	91646832	13.75	15394	205077666	44448	3906	600400	47.45	36
HD096	SH	ESRD	95434398	14.32	27192	269318299	24977	3199	606134	46.97	45
HD097	SH	ESRD	92481418	13.87	34495	295292385	20775	2807	672940	49.47	60
HD098	SH	ESRD	93684042	14.05	27223	245503705	23802	2939	726832	47.74	42
HD099	SH	ESRD	90495656	13.57	17252	183536259	35155	3219	556602	44.43	22
HD100	SH	ESRD	91090750	13.66	12921	161445209	45113	3648	711758	46.12	28
HD101	SH	ESRD	91212578	13.68	7341	105809175	55413	4226	624984	45.04	20
HD102	SH	ESRD	94472804	14.17	25867	249224962	24329	3105	646095	49.74	37
HD103	SH	ESRD	87942036	13.19	22117	261580799	33206	3679	563921	47.82	42
HD104	SH	ESRD	90289670	13.54	7083	77903471	27964	3568	638542	42.98	17
HD105	SH	ESRD	91416536	13.71	11448	126042428	30950	3410	521022	45.65	21
HD106	SH	ESRD	90121688	13.52	20592	195323692	21484	3173	410662	45.55	32
HD107	SH	ESRD	85415788	12.81	23217	230024530	25572	3167	641354	46.71	32
HD108	SH	ESRD	84046090	12.61	13064	147877224	36090	3527	644464	46.74	24
HD109	SH	ESRD	88357180	13.25	18213	160418511	21627	2947	550157	47.24	24
HD110	SH	ESRD	89912566	13.49	21390	234954889	31679	3449	629854	47.64	46
HD111	SH	ESRD	103357722	15.5	28948	273840473	26286	3014	639171	47.59	50
HD114	SH	ESRD	84803232	12.72	12409	126172644	33979	3150	478049	45.53	19
HD115	SH	ESRD	83991198	12.6	22878	202046247	23143	2883	739142	47.72	32
HD116	SH	ESRD	92587798	13.89	28675	310338742	26188	3526	598147	46.9	56
HD117	SH	ESRD	84770272	12.72	12583	158729412	31827	4104	650206	45.39	18
HD118	SH	ESRD	86694272	13	36567	294728340	15381	2868	611149	49.61	46
HD201	SH	ESRD	89640266	13.45	29076	308957383	29755	3310	695298	45.56	51
HD202	SH	ESRD	85641034	12.85	26451	251637842	25977	3020	652513	47.36	46
HD203	SH	ESRD	87369332	13.11	10009	165165585	58963	5149	798528	45.09	35
HD204	SH	ESRD	87051932	13.06	12633	140619271	34340	3322	887146	45.2	22
HD205	SH	ESRD	86936932	13.04	17442	189529170	30976	3440	740537	45.76	26
HD206	SH	ESRD	84334846	12.65	19326	169784479	18949	2954	811913	44.82	23
HD207	SH	ESRD	71562746	10.73	9755	150517670	54971	4668	462678	44.56	30
HD208	SH	ESRD	88713330	13.31	13685	163732009	42284	3397	628614	46.36	34
HD209	SH	ESRD	87255498	13.09	15692	162842754	31392	3218	809226	44.71	27
HD210	SH	ESRD	91105406	13.67	14434	145327719	25022	3269	547398	46.34	26
HD211	SH	ESRD	82168402	12.33	14350	142951895	26513	3189	688215	47.21	22
HD212	SH	ESRD	87716822	13.16	27310	268991062	23465	3280	680621	47.25	42
HD213	SH	ESRD	86374940	12.96	7354	109867868	56705	4346	625019	45.21	21
HD214	SH	ESRD	86440714	12.97	9473	113137493	38088	3666	482911	44.43	16
HD215	SH	ESRD	91297776	13.69	9704	123392272	43651	3723	660354	45.8	23
HD216	SH	ESRD	96371728	14.46	13255	164811588	47208	3596	945541	45.05	28
KD-001	BJ	ESRD	64580736	9.69	11651	104344368	26361	2872	612140	47.97	19
KD-002	BJ	ESRD	78823558	11.82	13539	144327159	33193	3244	581936	45.27	23
KD-003	BJ	ESRD	52009042	7.8	15314	153657321	22148	3360	689923	44.06	22
KD-004	BJ	ESRD	65991780	9.9	13527	113027936	19427	2763	446165	44.65	16
KD-005	BJ	ESRD	68245684	10.24	18625	140367061	13436	2761	484909	46.5	21
KD-006	BJ	ESRD	53183546	7.98	12318	108607508	21856	2920	327803	45.51	19
KD-007	BJ	ESRD	59793280	8.97	16889	130727956	12677	2900	361831	45.78	20
KD-008	BJ	ESRD	62347746	9.35	13515	102504475	13490	2750	316794	46.62	17
KD-009	BJ	ESRD	49307836	7.4	8471	74033163	20358	2885	629317	46.92	12
KD-010	BJ	ESRD	57031140	8.55	11085	107152294	24294	3092	452361	45.22	17
KD-011	BJ	ESRD	49598830	7.44	12575	111173589	15328	3270	466511	45.17	18
KD-012	BJ	ESRD	72442540	10.87	22998	199883635	16016	3083	712308	45.92	28
KD-013	BJ	ESRD	77704582	11.66	22575	220265058	23398	3210	498863	45.94	34
KD-014	BJ	ESRD	58833298	8.82	10177	96542905	22987	3096	491500	46.05	14
KD-015	BJ	ESRD	46050940	6.91	10518	90577637	20107	2902	548603	43.9	14
KD-016	BJ	ESRD	92196226	13.83	13729	148934538	23511	3692	420933	47.8	21
KD-017	BJ	ESRD	50038290	7.51	16109	111017348	12025	2561	707585	46.78	21
KD-018	BJ	ESRD	71077636	10.66	16435	154874881	23265	3112	702402	44.89	26
KD-019	BJ	ESRD	66967976	10.05	27592	212522125	13146	2844	832474	42.69	21
KD-020	BJ	ESRD	93871444	14.08	6363	67104897	30576	3334	580569	43.81	12
KD-021	BJ	ESRD	80296836	12.04	13541	136499591	33352	3058	456818	44.84	21
KD-022	BJ	ESRD	83060392	12.46	10481	102044935	22142	3221	416662	44.71	17
KD-023	BJ	ESRD	39517186	5.93	11109	89480199	19303	2708	331286	45.33	15
KD-024	BJ	ESRD	54954306	8.24	11668	134354317	43928	3296	777167	48.36	23
KD-025	BJ	ESRD	89723512	13.46	10532	103405256	25439	3120	649407	45.03	19
KD-026	BJ	ESRD	88754292	13.31	16054	149223664	25942	2975	489219	45.18	24
KD-027	BJ	ESRD	89979120	13.5	5519	91891180	53707	5327	492983	47.3	13
KD-028	BJ	ESRD	76448622	11.47	16108	153522603	24371	3088	482406	44.07	20
KD-029	BJ	ESRD	73933772	11.09	10864	89186281	16093	2884	439222	47.46	14
KD-030	BJ	ESRD	68943882	10.34	15932	143132290	23714	2948	799428	46.26	25
KD-031	BJ	ESRD	68006296	10.2	18648	170087710	20078	3061	525372	43.99	29
KD-032	BJ	ESRD	90418370	13.56	18974	196139340	26255	3266	602817	46.79	33
KD-033	BJ	ESRD	76774566	11.52	10251	89714364	24990	2777	703246	46.22	13
KD-034	BJ	ESRD	72780092	10.92	15126	157519527	26434	3330	645584	47.58	34
KD-035	BJ	ESRD	74885924	11.23	21444	192966763	19441	3027	730281	45.32	33
KD-036	BJ	ESRD	98844088	14.83	14295	132972383	19487	3170	525479	45.12	21
KD-037	BJ	ESRD	85875002	12.88	16904	162536207	28761	2972	522620	44.26	29
KD-038	BJ	ESRD	75716054	11.36	12898	119848972	22498	3073	553951	44.08	19
KD-039	BJ	ESRD	97985280	14.7	16677	170950311	21106	3535	528308	43.93	25
KD-040	BJ	ESRD	69784338	10.47	21826	185186718	18880	2882	542528	46.94	30
KD-041	BJ	ESRD	79603020	11.94	19402	177662980	22655	3002	481315	45.92	30
KD-042	BJ	ESRD	81820936	12.27	16596	118258002	13263	2591	423982	46.16	19
KD-043	BJ	ESRD	74053828	11.11	10240	101344383	24640	3137	729707	44.42	18
KD-044	BJ	ESRD	81836124	12.28	8620	110608613	50627	3515	558919	46.37	17
KD-045	BJ	ESRD	70747820	10.61	19763	187460911	23666	3117	550467	45.56	36
KD-046	BJ	ESRD	64832820	9.72	7954	91492516	33480	3578	774337	44.89	15
KD-047	BJ	ESRD	80667412	12.1	18736	172969131	22328	3059	793371	44.55	29
KD-048	BJ	ESRD	72521890	10.88	18044	127635602	11030	2735	308318	43.89	20
KD-049	BJ	ESRD	73746822	11.06	12854	140169019	30392	3397	622796	45.41	22
KD-050	BJ	ESRD	75148148	11.27	13709	126572204	21736	3061	742190	46.77	26
KD-051	BJ	ESRD	91848730	13.78	12914	110811109	15722	3081	918543	47.88	16
KD-052	BJ	ESRD	85170230	12.78	11533	103780239	24322	2896	838326	42.18	18
KD-053	BJ	ESRD	78893298	11.83	13778	163661613	39764	3596	693785	45.07	26
KD-054	BJ	ESRD	66268108	9.94	19754	160342831	14875	2899	463470	45.88	27
KD-055	BJ	ESRD	73205498	10.98	17658	165839542	31392	2916	788113	46.16	25
KD-056	BJ	ESRD	77800614	11.67	4504	59643080	46708	3767	400149	45.09	13
KD-057	BJ	ESRD	78904814	11.84	22781	190406623	18911	2797	428883	45.69	35
KD-058	BJ	ESRD	80469154	12.07	22200	195026008	19277	2974	575114	42.91	22
KD-059	BJ	ESRD	73104342	10.97	12549	129365733	27597	3262	691652	45.49	20
KD-060	BJ	ESRD	72371498	10.86	18436	154751958	16550	2909	602471	45.11	23
KD-061	BJ	ESRD	80366790	12.06	20864	155291987	13212	2703	480877	45.61	28
KD-062	BJ	ESRD	79952192	11.99	15250	142188435	22953	3018	410811	49.64	32
KD-063	BJ	ESRD	60586626	9.09	14750	101151676	12296	2552	491185	47.24	18
KD-064	BJ	ESRD	79307330	11.9	13240	168992225	36595	4057	524369	45.49	26
KD-065	BJ	ESRD	88913010	13.34	6600	75983030	38100	3486	483068	47.29	16
KD-066	BJ	ESRD	72122098	10.82	4401	49590101	46780	3222	696199	43.89	9
KD-067	BJ	ESRD	73222580	10.98	6195	53885920	20690	2902	664353	46.61	15
KD-068	BJ	ESRD	60334856	9.05	23317	198464356	16625	2965	362437	48.23	34
KD-069	BJ	ESRD	70980776	10.65	21431	177822440	15356	2963	387440	44.56	21
KD-070	BJ	ESRD	57874474	8.68	12642	111654569	20454	2917	527298	43.9	12
KD-071	BJ	ESRD	69118550	10.37	18455	170875615	24318	3001	634678	47.02	24
KD-072	BJ	ESRD	80649918	12.1	4524	98261441	63441	8577	723622	47.23	21
KD-073	BJ	ESRD	66496168	9.97	14501	154722300	38062	3125	626472	47.32	27
KD-074	BJ	ESRD	86875692	13.03	8140	95744415	44030	3493	428245	45.11	16
KD-075	BJ	ESRD	75018642	11.25	15941	153218889	26203	3065	451410	48.29	24
KD-076	BJ	ESRD	77679940	11.65	9635	98091751	30850	3099	436011	47.16	17
KD-077	BJ	ESRD	80676138	12.1	21381	194920346	21630	3017	614552	47.62	30
KD-078	BJ	ESRD	101388916	15.21	13247	152323754	35607	3474	577102	47.9	34
KD-079	BJ	ESRD	80207328	12.03	25868	202440308	14633	2801	633563	47.27	40
KD-080	BJ	ESRD	81794652	12.27	27848	209617843	16393	2641	654932	47.18	36
KD-081	BJ	ESRD	73569130	11.04	13867	132657642	22576	3194	624635	47.02	26
KD-082	BJ	ESRD	60754678	9.11	21022	181853670	20619	2846	519044	46.95	36
KD-083	BJ	ESRD	80447154	12.07	12199	121431552	26080	3206	622827	44.25	18
KD-084	BJ	ESRD	70431538	10.56	11716	125603897	33010	3310	664523	46.27	27
KD-085	BJ	ESRD	75871602	11.38	7591	95577473	34911	3848	579015	49.73	21
KD-086	BJ	ESRD	76453610	11.47	19053	183745083	20601	3243	717639	45.77	28
KD-087	BJ	ESRD	68399400	10.26	22073	197672323	18924	3063	557384	48.07	28
KD-088	BJ	ESRD	64257528	9.64	8921	71808786	15289	2849	334080	44.01	11
KD-089	BJ	ESRD	75812962	11.37	16725	159149808	24861	3055	477321	44.81	31
KD-090	BJ	ESRD	69908728	10.49	12157	117681533	26387	3014	547594	44.77	18
KD-091	BJ	ESRD	94650580	14.2	18681	171935060	18988	3150	642351	47.6	31
KD-092	BJ	ESRD	56999700	8.55	20430	189879629	25741	2912	537326	45.37	35
KD-093	BJ	ESRD	110945528	16.64	14048	127834680	19250	3065	433895	45.01	20
KD-094	BJ	ESRD	82399964	12.36	20082	172356158	18962	2859	652165	46.71	28
KD-095	BJ	ESRD	75572920	11.34	19122	161909194	18802	2882	676138	46.86	24
KD-096	BJ	ESRD	77685132	11.65	7271	99264902	46431	4010	642027	44.86	17
KD-097	BJ	ESRD	66453822	9.97	9354	91268883	33159	3075	536745	45.55	20
KD-098	BJ	ESRD	71200912	10.68	8734	91869961	26546	3423	399441	46.84	18
KD-099	BJ	ESRD	72441132	10.87	11272	123888240	29167	3471	448933	44.2	20
KD-100	BJ	ESRD	77411958	11.61	24777	192863386	15473	2752	880546	48.14	33
KD-101	BJ	ESRD	95425016	14.31	8481	97886575	36229	3575	430552	45.97	16
KD-102	BJ	ESRD	62141750	9.32	24743	197557333	14830	2845	620634	46.83	34
KD-103	BJ	ESRD	63735470	9.56	16082	134817603	19929	2776	699715	50.3	27
KD-104	BJ	ESRD	85191534	12.78	8915	95607578	29217	3383	463301	43.99	20
KD-105	BJ	ESRD	81930422	12.29	22800	172625272	13513	2775	743453	44.85	28
KD-106	BJ	ESRD	78008648	11.7	20618	141028205	10398	2617	925405	45.81	22
KD-107	BJ	ESRD	78808312	11.82	14807	131820508	20189	2978	580907	46.69	24
KD-108	BJ	ESRD	63063956	9.46	20131	168176644	16099	2920	673421	45.96	28
KD-109	BJ	ESRD	77901152	11.69	21389	194365026	21074	3050	646204	46.98	31
KD-110	BJ	ESRD	78824638	11.82	13327	136093101	29486	3163	472307	47.72	30
KD-111	BJ	ESRD	59162566	8.87	24232	170251983	11340	2661	505718	47	23
KD-112	BJ	ESRD	66843030	10.03	18747	167355790	20473	2968	679326	45.35	25
KD-113	BJ	ESRD	75775304	11.37	9687	99300733	31248	3152	413740	47.4	22
KD-114	BJ	ESRD	60139484	9.02	21251	170850725	15002	2885	566436	46.1	23
KD-115	BJ	ESRD	68678882	10.3	14162	109679922	15573	2745	452958	45.21	13
KD-116	BJ	ESRD	93788588	14.07	21583	173988423	17055	2811	378791	44.08	24
KD-117	BJ	ESRD	67803768	10.17	24640	204581495	18758	2812	606742	48.06	41
KD-118	BJ	ESRD	79845840	11.98	3450	65771834	66512	6444	632221	43.41	11
KD-119	BJ	ESRD	66672692	10	9629	97773119	26951	3175	701445	45.4	15
KD-120	BJ	ESRD	84233898	12.64	11089	106176064	24540	3046	483419	48.24	17
KD-121	BJ	ESRD	84809258	12.72	6512	114781331	57755	5743	532323	44.5	23
KD-122	BJ	ESRD	81726218	12.26	10484	117441949	35515	3398	659538	45.83	21
KD-123	BJ	ESRD	75605210	11.34	19181	189528192	26427	3137	577016	48.83	35
KD-124	BJ	ESRD	72591972	10.89	17039	175002822	25895	3276	535058	46.38	30
KD-125	BJ	ESRD	67377732	10.11	11566	103756319	28939	2789	783168	45.16	25
KD-126	BJ	ESRD	69981858	10.5	10456	102646588	25792	3087	465732	47.38	16
KD-127	BJ	ESRD	83318972	12.5	14910	144248388	29294	2981	675929	44.87	25
KD-128	BJ	ESRD	82949172	12.44	23107	187475520	16314	2794	614396	46.84	33
KD-129	BJ	ESRD	81940590	12.29	17042	161710612	22802	3093	374657	46.69	24
KD-130	BJ	ESRD	86739942	13.01	26440	193573657	13032	2682	443411	46.91	30
KD-131	BJ	ESRD	32062540	4.81	12668	91976548	14067	2585	670862	45.78	10
KD-132	BJ	ESRD	73241814	10.99	13287	128191382	22679	3106	580499	47.54	28
KD-133	BJ	ESRD	69416902	10.41	19915	143857650	11453	2775	288415	51.55	28
KD-134	BJ	ESRD	44721614	6.71	17937	116006327	9892	2529	636218	45.9	14
KD-135	BJ	ESRD	73642558	11.05	11269	116586041	31726	3176	707752	45.08	18
KD-136	BJ	ESRD	72971214	10.95	13455	126275177	24807	3018	596972	44.97	19
KD-137	BJ	ESRD	82760204	12.41	19573	139410646	11565	2699	492778	44.92	15
KD-138	BJ	ESRD	73863196	11.08	17064	145645907	18961	2911	721552	47.87	30
KD-139	BJ	ESRD	66100964	9.92	11014	114910296	28290	3333	387965	44.09	18
KD-140	BJ	ESRD	68054436	10.21	30803	260787804	17628	2922	539293	46.53	49
KD-141	BJ	ESRD	70695742	10.6	5785	75305112	40792	3734	543542	45.82	11
KD-142	BJ	ESRD	48773218	7.32	11301	113099048	31521	3051	503893	45.46	22
KD-143	BJ	ESRD	78348888	11.75	18773	168451377	21142	3009	726275	47.82	34
KD-144	BJ	ESRD	74798114	11.22	20890	171183132	16622	2851	503433	45.4	21
KD-145	BJ	ESRD	94844758	14.23	12528	124555878	26002	3130	607573	46.22	26
KD-146	BJ	ESRD	53483102	8.02	12902	112070425	19065	2951	619525	44.19	21
KD-147	BJ	ESRD	86604258	12.99	24676	197312882	14103	2940	385724	45.23	29
KD-148	BJ	ESRD	56519568	8.48	17568	143474653	18443	2743	693833	47.57	28
KD-149	BJ	ESRD	56152338	8.42	6502	77232066	44176	3480	710906	46.21	12
KD-150	BJ	ESRD	72315798	10.85	8984	80242310	21932	2950	665069	49.62	16
KD-151	BJ	ESRD	88585524	13.29	19856	163506808	15619	2921	388215	46.17	23
KD-152	BJ	ESRD	60433564	9.07	9744	81789377	19646	2785	271265	44.43	14
KD-153	BJ	ESRD	59571638	8.94	13097	126163042	25489	3152	552305	45.05	19
KD-154	BJ	ESRD	53749812	8.06	9429	83611654	26529	2791	443144	44.48	16
KD-155	BJ	ESRD	87356240	13.1	24601	204080026	16381	2900	397278	43.22	31
KD-156	BJ	ESRD	62871224	9.43	12522	146879165	33703	3554	574776	48.27	29
KD-157	BJ	ESRD	75334330	11.3	27705	253810421	18554	3146	571944	47.29	45
KD-158	BJ	ESRD	75641256	11.35	18659	179379473	23823	3068	485376	47.58	36
KD-159	BJ	ESRD	81882150	12.28	22370	207896200	23081	3018	625680	47.12	32
KD-160	BJ	ESRD	79824246	11.97	21083	183326083	17148	3032	464258	45.44	37
KD-161	BJ	ESRD	62075722	9.31	5269	92893456	59229	5748	638731	43.67	16
KD-162	BJ	ESRD	67185334	10.08	19808	173927628	18563	2990	510161	46.93	30
KD-163	BJ	ESRD	82439686	12.37	14463	129690545	20049	3050	695893	45.76	20
KD-164	BJ	ESRD	78122868	11.72	7380	105810810	51763	4278	736850	45.27	21
KD-165	BJ	ESRD	70657876	10.6	14883	154746939	25905	3383	437156	44.13	28
KD-166	BJ	ESRD	71694610	10.75	20948	138522209	9510	2678	417480	45.37	17
KD-167	BJ	ESRD	70663896	10.6	17875	146121417	15029	2927	525855	43.39	17
KD-168	BJ	ESRD	80830386	12.12	21556	190281281	21093	2928	591458	44.68	29
KD-169	BJ	ESRD	79017358	11.85	19427	160443469	15713	2951	867843	44.06	24
KD-170	BJ	ESRD	76556942	11.48	16392	160209368	27119	3085	857282	46.15	28
KD-171	BJ	ESRD	88635430	13.3	19478	144793076	12146	2814	623916	43.87	17
KD-172	BJ	ESRD	68964388	10.34	14230	124212525	17264	3058	608300	44.94	21
KD-173	BJ	ESRD	64845580	9.73	21808	155916474	12173	2660	449394	46.63	20
KD-174	BJ	ESRD	91202532	13.68	23200	207206160	18962	3043	580204	44.9	35
KD-175	BJ	ESRD	71708398	10.76	10881	128140163	33900	3571	719963	43.72	25
KD-176	BJ	ESRD	79534326	11.93	19209	178190183	22554	3007	468598	45.65	28
KD-177	BJ	ESRD	67905054	10.19	15344	145077314	25833	3033	348679	45.05	17
KD-178	BJ	ESRD	80602638	12.09	25811	257985230	29852	3071	642182	47.82	45
KD-179	BJ	ESRD	66148818	9.92	21301	173503134	15797	2876	740121	45.66	22
KD-180	BJ	ESRD	74967482	11.25	14117	160639905	36497	3372	676007	47.77	29
KD-181	BJ	ESRD	83409196	12.51	19050	155994345	15589	2884	778164	44.78	21
KD-182	BJ	ESRD	85765412	12.86	18154	138212141	13467	2770	487584	45.51	23
KD-183	BJ	ESRD	69917460	10.49	18041	177848359	24600	3186	417196	47.17	29
KD-184	BJ	ESRD	74196908	11.13	11243	80924360	12272	2681	385969	44.89	8
KD-185	BJ	ESRD	60370590	9.06	19015	126814573	10115	2625	413543	44.24	17
KD-186	BJ	ESRD	95127772	14.27	25011	250110926	27464	3128	864195	47.95	45
KD-187	BJ	ESRD	88294912	13.24	22844	189472437	16232	2894	475487	46.43	31
KD-188	BJ	ESRD	80793970	12.12	23373	194740810	18912	2810	686975	45.62	34
KD-189	BJ	ESRD	93619284	14.04	22325	160260088	11732	2715	411448	45.61	25
KD-190	BJ	ESRD	82662742	12.4	16718	160592853	23766	3094	531923	45.96	24
KD-191	BJ	ESRD	62867900	9.43	8116	101696427	38706	3874	613169	45.56	18
KD-192	BJ	ESRD	77186848	11.58	16219	159186007	23287	3165	545938	45.7	26
KD-193	BJ	ESRD	73462624	11.02	10440	127812604	37154	3729	683546	45.99	20
KD-194	BJ	ESRD	66507878	9.98	21191	154837707	12682	2677	571216	46.77	27
KD-195	BJ	ESRD	92619452	13.89	24732	200640869	16996	2806	461738	46.47	37
KD-196	BJ	ESRD	71304922	10.7	17860	188955599	28072	3360	525553	45.65	40
KD-197	BJ	ESRD	68655174	10.3	18413	165821832	20170	3006	841735	46.74	30
KD-198	BJ	ESRD	77489080	11.62	15258	151717471	31421	3045	662567	46.79	29
KD-199	BJ	ESRD	86687086	13	12278	130171140	25735	3444	552566	47.29	21
KD-200	BJ	ESRD	90925816	13.64	16614	159874379	29898	3000	511136	48.2	32
KD-201	BJ	ESRD	62883162	9.43	11792	147712493	39899	3776	558896	47.63	27
KD-202	BJ	ESRD	79449922	11.92	17954	156376611	19067	2972	350644	46.12	17
KD-203	BJ	ESRD	88000656	13.2	18396	157936450	20487	2883	791708	47.81	32
KD-204	BJ	ESRD	75462506	11.32	18860	159973041	17196	2873	522699	46.45	27
KD-205	BJ	ESRD	85510588	12.83	22849	172045117	13518	2703	773234	45.98	22
KD-206	BJ	ESRD	79443948	11.92	17608	165954719	21077	3126	638759	48	26
KD-207	BJ	ESRD	76726396	11.51	17168	155460736	20770	2972	372517	46.11	30
KD-208	BJ	ESRD	81498942	12.22	31423	227106957	11871	2718	537622	46.2	34
KD-209	BJ	ESRD	76310128	11.45	20239	169128679	18284	2851	415121	46.47	25
KD-210	BJ	ESRD	86462666	12.97	8238	94641708	27219	3805	494639	45.46	9
KD-211	BJ	ESRD	68876334	10.33	11216	115590124	35095	3070	499650	44.66	17
KD-212	BJ	ESRD	77818478	11.67	20368	167828842	17177	2844	418834	45.98	25
KD-213	BJ	ESRD	80859380	12.13	5876	64421884	21634	3897	498290	45.54	7
KD-214	BJ	ESRD	71165296	10.67	10710	130115393	51361	3458	599798	48.34	24
KD-215	BJ	ESRD	82338948	12.35	33119	268146637	15752	2862	575831	46.34	43
KD-216	BJ	ESRD	73786318	11.07	16921	176051287	26547	3355	553873	48.31	37
KD-217	BJ	ESRD	49703128	7.46	5258	74019429	67485	3759	723525	47.53	17
KD-218	BJ	ESRD	67576616	10.14	13633	132003595	23252	3195	516106	44.06	14
KD-219	BJ	ESRD	70932784	10.64	23953	180485285	12881	2763	633691	46.13	35
KD-220	BJ	ESRD	80273880	12.04	8809	75524532	24615	2724	344214	44.46	9
KD-221	BJ	ESRD	84413862	12.66	15173	128415697	19058	2880	419948	44.7	11
KD-222	BJ	ESRD	74153680	11.12	18532	170477124	21160	3086	797123	45.21	32
KD-223	BJ	ESRD	66232726	9.93	13267	128112566	21395	3242	640467	49.37	21
KD-224	BJ	ESRD	71426640	10.71	20037	176893111	18088	3032	546322	48.41	29
KD-225	BJ	ESRD	86022856	12.9	28381	226712133	14843	2855	464504	47.77	40
KD-226	BJ	ESRD	64432336	9.66	24583	202716714	15542	2924	431546	47.86	33
KD-227	BJ	ESRD	65523926	9.83	21744	167233327	13560	2821	428168	45.74	25
KD-228	BJ	ESRD	84379282	12.66	22863	158589735	10423	2732	449072	47.08	20
KD-229	BJ	ESRD	53521680	8.03	21606	144364958	10233	2601	364298	47.38	25
KD-230	BJ	ESRD	48297620	7.24	9644	74489828	14692	2796	344305	44.79	8
KD-231	BJ	ESRD	49017528	7.35	11448	92817765	15621	2867	287989	43.69	12
KD-232	BJ	ESRD	47801778	7.17	13178	83507374	9116	2548	470991	44.58	14
KD-233	BJ	ESRD	76391046	11.46	21071	192303284	21540	3013	595671	44.63	22
KD-234	BJ	ESRD	70875416	10.63	15931	156096747	21648	3267	528882	45.68	27
KD-235	BJ	ESRD	62492932	9.37	16839	125979079	13174	2724	478683	44.65	18
KD-236	BJ	ESRD	80642928	12.1	16817	161162420	22795	3153	482689	44.84	26
KD-237	BJ	ESRD	66181948	9.93	8855	116201153	45073	3932	895285	42.7	21
KD-238	BJ	ESRD	74850926	11.23	16699	162546365	29663	3018	546165	44.02	25
KD-239	BJ	ESRD	77214642	11.58	9382	83848708	19428	3036	553854	45.15	17
KD-240	BJ	ESRD	79315624	11.9	18821	188706379	25061	3244	613942	45.79	28
KD-241	BJ	ESRD	74182920	11.13	20532	193579835	24448	3039	569822	45.78	32
KD-242	BJ	ESRD	73060266	10.96	11737	145790476	47837	3535	556942	46.47	27
KD-243	BJ	ESRD	73695078	11.05	13754	129971412	24325	2995	727352	50.66	34
KD-244	BJ	ESRD	68721634	10.31	8567	89594017	34796	3155	996571	45.55	18
KD-245	BJ	ESRD	69970410	10.5	15042	172295231	29816	3629	787783	45.27	31
KD-246	BJ	ESRD	55353776	8.3	3057	23061390	13958	2795	711647	47.64	4
KD-247	BJ	ESRD	65526416	9.83	24706	244477690	27314	3177	624517	47.55	48
KD-248	BJ	ESRD	56179242	8.43	18940	189900719	31427	3114	918529	47.03	34
KD-249	BJ	ESRD	57519402	8.63	8748	141155931	54126	5154	517705	45.87	27
KD-250	BJ	ESRD	73995778	11.1	10550	139839723	40204	4006	651801	46.25	26
KD-251	BJ	ESRD	71824324	10.77	12770	105654189	14296	3062	387525	44.97	15
KD-252	BJ	ESRD	65667892	9.85	13225	130274270	29253	3075	562867	44.18	17
KD-253	BJ	ESRD	65547214	9.83	17826	188006380	34317	3210	1215423	46.72	41
KD-254	BJ	ESRD	74497572	11.17	28155	268011533	24512	3101	485753	47	59

## Sheet: TS4
Species ID	Clostest genome in UHGG	% ANI	Novel genome vs. UHGG (Y/N)	Species fullname	Number of contigs	Total contig length	N50 length	N90 length	Max length	% G+C content	% CheckM completeness	% CheckM contamination	Quality score	Phylum	Class	Order	Family	Genus	Species
M00F	MGYG-HGUT-03943	97.71	N	UMGS1810 M00F	256	1743347	8764	3306	28130	43.84	91.2	0	91.2	Firmicutes	Clostridia	Clostridiales	UMGS1810	UMGS1810_NA	NA
M14D	MGYG-HGUT-01434	95.37	N	Butyricicoccus pullicaecorum M14D	160	1982016	18162	5147	64721	55.26	90.43	0.69	86.98	Firmicutes	Clostridia	Oscillospirales	Butyricicoccaceae	Butyricicoccus	Butyricicoccus pullicaecorum
M1FA	MGYG-HGUT-02694	97.32	N	Acutalibacteraceae M1FA	365	1854943	5916	2728	18503	56.77	71.2	2.01	61.15	Firmicutes	Clostridia	Oscillospirales	Acutalibacteraceae	Acutalibacteraceae_NA	NA
M394	MGYG-HGUT-00671	97.79	N	Dialister M394	136	2426453	27474	8062	131431	51.83	96.12	0.02	96.02	Firmicutes	Negativicutes	Veillonellales	Dialisteraceae	Dialister	NA
M452	MGYG-HGUT-02482	95.54	N	Ruminococcus bromii M452	11	1993586	415534	66870	604637	40.73	99.33	0	99.33	Firmicutes	Clostridia	Oscillospirales	Acutalibacteraceae	Acutalibacteraceae_Ruminococcus	Ruminococcus bromii
M001	MGYG-HGUT-02273	97.48	N	Bacteroides stercorirosoris M001	244	5947724	47385	9319	202097	44.45	83.28	4.31	61.73	Bacteroidetes	Bacteroidia	Bacteroidales	Bacteroidaceae	Bacteroides	Bacteroides stercorirosoris
M002	MGYG-HGUT-02469	97.95	N	Bifidobacterium breve M002	30	2107497	120577	37754	277477	58.65	98.62	0.58	95.72	Actinobacteria	Actinobacteria	Bifidobacteriales	Bifidobacteriaceae	Bifidobacterium	Bifidobacterium breve
M003	MGYG-HGUT-01300	96.74	N	Faecalibacterium prausnitzii M003	66	2535264	60274	19364	198205	57.68	100	0	100	Firmicutes	Clostridia	Oscillospirales	Ruminococcaceae	Faecalibacterium	Faecalibacterium prausnitzii
M004	MGYG-HGUT-02581	98.14	N	Clostridium M004	26	1571264	135622	39778	303423	27.56	76.44	1.79	67.49	Firmicutes	Clostridia	Clostridiales	Clostridiaceae	Clostridiaceae_Clostridium	NA
M005	MGYG-HGUT-00033	97.32	N	UBA1381 M005	108	2187707	37469	8231	89867	38.45	97.65	0.34	95.95	Firmicutes	Clostridia	Monoglobales	UBA1381	UBA1381_NA	NA
M006	MGYG-HGUT-02297	98.63	N	Clostridium M006	57	2868056	81928	30426	161397	44.24	94.63	0	94.63	Firmicutes	Clostridia	Lachnospirales	Lachnospiraceae	Lachnospiraceae_Clostridium	NA
M007	MGYG-HGUT-02279	98.76	N	Dorea longicatena M007	60	2574580	56514	25031	123253	41.86	99.42	0	99.42	Firmicutes	Clostridia	Lachnospirales	Lachnospiraceae	Dorea	Dorea longicatena
M008	MGYG-HGUT-00675	97.96	N	Bacteroides congonensis M008	103	5824564	108730	29793	236302	42.96	75.34	1.72	66.74	Bacteroidetes	Bacteroidia	Bacteroidales	Bacteroidaceae	Bacteroides	Bacteroides congonensis
M009	MGYG-HGUT-02873	98.99	N	Azospirillum M009	81	1795927	33055	9663	169992	44.88	97.85	0	97.85	Proteobacteria	Alphaproteobacteria	Rhodospirillales	Rhodospirillaceae	Azospirillum	NA
M00A	MGYG-HGUT-04086	97.97	N	CAG-433 M00A	21	1079029	87388	26055	137867	27.63	92.42	0	92.42	Tenericutes	Mollicutes	Mycoplasmatales	CAG-433	CAG-433_NA	NA
M00B	MGYG-HGUT-02134	98.09	N	Mailhella M00B	414	1737731	4508	2527	19807	63.09	70.13	1.48	62.73	Proteobacteria	Deltaproteobacteria	Desulfovibrionales	Desulfovibrionaceae	Mailhella	NA
M00C	MGYG-HGUT-04643	98.52	N	Eubacterium M00C	15	1844560	251328	58269	396483	42.2	97.32	0	97.32	Firmicutes	Clostridia	Oscillospirales	Acutalibacteraceae	Acutalibacteraceae_Eubacterium	NA
M00D	MGYG-HGUT-00912	96.6	N	Collinsella M00D	299	1834676	7521	3035	28657	60.23	85.88	1.61	77.83	Actinobacteria	Coriobacteriia	Coriobacteriales	Coriobacteriaceae	Collinsella	NA
M00E	MGYG-HGUT-02002	98.24	N	Mycoplasma M00E	22	1185821	83320	38885	172910	27	91.57	1.69	83.12	Tenericutes	Mollicutes	Mycoplasmatales	Mycoplasmataceae	Mycoplasma	NA
M010	MGYG-HGUT-02676	98.49	N	Ruminococcaceae M010	297	1196368	4179	2392	16936	52.51	72.35	1.01	67.3	Firmicutes	Clostridia	Oscillospirales	Ruminococcaceae	Ruminococcaceae_NA	NA
M011	MGYG-HGUT-04337	96.81	N	Phascolarctobacterium M011	31	1758787	77467	24868	171727	46.43	98.2	0.6	95.2	Firmicutes	Negativicutes	Acidaminococcales	Acidaminococcaceae	Phascolarctobacterium	NA
M012	MGYG-HGUT-00453	99.57	N	Eubacterium M012	15	1785227	206027	55641	467693	41.41	97.32	0	97.32	Firmicutes	Clostridia	Oscillospirales	Acutalibacteraceae	Acutalibacteraceae_Eubacterium	NA
M013	MGYG-HGUT-02061	99.33	N	Oscillospiraceae M013	108	2248843	30981	10318	96111	56.4	90.91	0.17	90.06	Firmicutes	Clostridia	Oscillospirales	Oscillospiraceae	Oscillospiraceae_NA	NA
M014	MGYG-HGUT-02034	97.68	N	Oscillospiraceae M014	40	2185202	91351	29187	180436	59.36	93.96	0.67	90.61	Firmicutes	Clostridia	Oscillospirales	Oscillospiraceae	Oscillospiraceae_NA	NA
M015	MGYG-HGUT-00269	99.57	N	Erysipelatoclostridium M015	68	2187183	56784	15516	143686	30.03	99.06	0	99.06	Firmicutes	Erysipelotrichia	Erysipelotrichales	Erysipelotrichaceae	Erysipelatoclostridium	NA
M016	MGYG-HGUT-03085	98.36	N	CAG-302 M016	82	1159362	27918	6349	64728	27.22	92.13	0	92.13	Tenericutes	Mollicutes	Mycoplasmatales	CAG-302	CAG-302_NA	NA
M017	MGYG-HGUT-04451	98.45	N	CAG-313 M017	55	1754601	53996	19385	127131	29.13	100	1.44	92.8	Tenericutes	Mollicutes	Acholeplasmatales	CAG-313	CAG-313_NA	NA
M018	MGYG-HGUT-03770	97.93	N	Flavonifractor M018	65	2832791	79338	28085	196673	59.4	100	2.01	89.95	Firmicutes	Clostridia	Oscillospirales	Oscillospiraceae	Flavonifractor	NA
M019	MGYG-HGUT-01565	97.44	N	Oscillospiraceae M019	27	2090743	146717	34606	257097	61.2	93.29	0	93.29	Firmicutes	Clostridia	Oscillospirales	Oscillospiraceae	Oscillospiraceae_NA	NA
M01A	MGYG-HGUT-00002	97.21	N	Blautia M01A	81	3836390	85850	24503	156526	43.01	98.1	0.32	96.5	Firmicutes	Clostridia	Lachnospirales	Lachnospiraceae	Blautia	NA
M01B	MGYG-HGUT-00133	81.32	Y	Roseburia M01B	145	2690604	29078	8184	93836	41.85	86.55	4.03	66.4	Firmicutes	Clostridia	Lachnospirales	Lachnospiraceae	Roseburia	NA
M01C	MGYG-HGUT-04609	97.77	N	Mediterraneibacter M01C	401	2523627	7438	3283	31830	47.99	76.48	0.78	72.58	Firmicutes	Clostridia	Lachnospirales	Lachnospiraceae	Mediterraneibacter	NA
M01D	MGYG-HGUT-00134	80.27	Y	Erysipelotrichaceae M01D	211	2792962	18601	6489	75723	30.1	99.06	2.83	84.91	Firmicutes	Erysipelotrichia	Erysipelotrichales	Erysipelotrichaceae	Erysipelotrichaceae_NA	NA
M01E	MGYG-HGUT-00195	96.56	N	Faecalibacterium prausnitzii M01E	33	2516341	122067	38268	473080	59.08	99.32	0	99.32	Firmicutes	Clostridia	Oscillospirales	Ruminococcaceae	Faecalibacterium	Faecalibacterium prausnitzii
M01F	MGYG-HGUT-03335	98.74	N	Lachnospiraceae M01F	155	3287711	30728	10862	102247	49.59	99.3	0.63	96.15	Firmicutes	Clostridia	Lachnospirales	Lachnospiraceae	Lachnospiraceae_NA	NA
M020	MGYG-HGUT-04404	99.55	N	Enterococcus hirae M020	35	2841525	154590	41141	398016	36.73	99.63	0	99.63	Firmicutes	Bacilli	Lactobacillales	Enterococcaceae	Enterococcus	Enterococcus hirae
M021	MGYG-HGUT-01319	98.25	N	Butyrivibrio crossotus M021	32	2235759	186174	40382	664717	37.17	99.33	0	99.33	Firmicutes	Clostridia	Lachnospirales	Lachnospiraceae	Butyrivibrio	Butyrivibrio crossotus
M022	MGYG-HGUT-00156	96.33	N	Collinsella M022	30	2304720	114502	36320	345426	59.87	100	0.81	95.95	Actinobacteria	Coriobacteriia	Coriobacteriales	Coriobacteriaceae	Collinsella	NA
M023	MGYG-HGUT-04258	96.18	N	Collinsella M023	21	2323179	146671	66297	324270	59.75	100	0.81	95.95	Actinobacteria	Coriobacteriia	Coriobacteriales	Coriobacteriaceae	Collinsella	NA
M024	MGYG-HGUT-04385	98.45	N	Lachnospira M024	73	2910356	61362	19950	171498	35.1	99.33	0.17	98.48	Firmicutes	Clostridia	Lachnospirales	Lachnospiraceae	Lachnospira	NA
M025	MGYG-HGUT-00384	99.04	N	Clostridium M025	33	1508576	91599	23350	150140	26.98	74.88	0.92	70.28	Firmicutes	Clostridia	Clostridiales	Clostridiaceae	Clostridiaceae_Clostridium	NA
M026	MGYG-HGUT-04471	98.53	N	Ruminococcus M026	67	2054302	60801	16761	261941	39.29	97.99	0	97.99	Firmicutes	Clostridia	Oscillospirales	Ruminococcaceae	Ruminococcaceae_Ruminococcus	NA
M027	MGYG-HGUT-00089	97.88	N	Ruminococcus M027	52	2629589	90412	25921	178163	47.03	97.32	0	97.32	Firmicutes	Clostridia	Oscillospirales	Ruminococcaceae	Ruminococcaceae_Ruminococcus	NA
M028	MGYG-HGUT-04191	97.29	N	Clostridium M028	23	1502824	163657	26568	319905	26.6	75.77	1.01	70.72	Firmicutes	Clostridia	Clostridiales	Clostridiaceae	Clostridiaceae_Clostridium	NA
M029	MGYG-HGUT-00872	97.41	N	Porphyromonadaceae M029	34	2956019	123932	53692	358412	52.97	98.3	0.75	94.55	Bacteroidetes	Bacteroidia	Bacteroidales	Porphyromonadaceae	Porphyromonadaceae_NA	NA
M02A	MGYG-HGUT-03868	97.44	N	Phascolarctobacterium M02A	50	2452669	76304	26449	152923	46.77	97.6	1.7	89.1	Firmicutes	Negativicutes	Acidaminococcales	Acidaminococcaceae	Phascolarctobacterium	NA
M02B	MGYG-HGUT-00382	99.07	N	Clostridium M02B	36	1557753	70062	26385	140244	26.23	74.1	0.78	70.2	Firmicutes	Clostridia	Clostridiales	Clostridiaceae	Clostridiaceae_Clostridium	NA
M02C	MGYG-HGUT-04150	99.24	N	Comamonas kerstersii M02C	240	3068056	17699	5769	107319	60.04	93.98	0.62	90.88	Proteobacteria	Gammaproteobacteria	Burkholderiales	Burkholderiaceae	Comamonas	Comamonas kerstersii
M02D	MGYG-HGUT-00652	96.68	N	Bacteroides togonis M02D	44	3263271	94609	38788	285965	49.26	95.22	1.3	88.72	Bacteroidetes	Bacteroidia	Bacteroidales	Bacteroidaceae	Bacteroides	Bacteroides togonis
M02E	MGYG-HGUT-02064	98.48	N	Muribaculaceae M02E	93	2348701	35122	13425	154872	58	86.98	0.57	84.13	Bacteroidetes	Bacteroidia	Bacteroidales	Muribaculaceae	Muribaculaceae_NA	NA
M02F	MGYG-HGUT-03940	98.45	N	CAG-302 M02F	23	1231483	78665	29392	158451	26.72	91.29	0	91.29	Tenericutes	Mollicutes	Mycoplasmatales	CAG-302	CAG-302_NA	NA
M030	MGYG-HGUT-02371	99.13	N	Tidjanibacter inops M030	40	2236919	83309	29933	256629	56.59	99.04	0	99.04	Bacteroidetes	Bacteroidia	Bacteroidales	Rikenellaceae	Tidjanibacter	Tidjanibacter inops
M031	MGYG-HGUT-01709	96.29	N	Collinsella stercoris M031	13	2051586	286674	164896	371951	63.79	100	0	100	Actinobacteria	Coriobacteriia	Coriobacteriales	Coriobacteriaceae	Collinsella	Collinsella stercoris
M032	MGYG-HGUT-00986	96	N	Collinsella M032	40	2229634	82451	32884	246860	60.24	99.19	0.81	95.14	Actinobacteria	Coriobacteriia	Coriobacteriales	Coriobacteriaceae	Collinsella	NA
M033	MGYG-HGUT-01855	98.49	N	Clostridium M033	23	2447966	153207	64751	416642	44.25	98.66	0.67	95.31	Firmicutes	Clostridia	Lachnospirales	Lachnospiraceae	Lachnospiraceae_Clostridium	NA
M034	MGYG-HGUT-04169	97.89	N	Lachnospiraceae M034	289	2658603	13423	4108	48357	45.02	88.2	1.68	79.8	Firmicutes	Clostridia	Lachnospirales	Lachnospiraceae	Lachnospiraceae_NA	NA
M035	MGYG-HGUT-04025	96.41	N	Mycoplasmataceae M035	30	1484888	92213	26961	191357	27.49	92.7	2.25	81.45	Tenericutes	Mollicutes	Mycoplasmatales	Mycoplasmataceae	Mycoplasmataceae_NA	NA
M036	MGYG-HGUT-00530	98.89	N	Clostridium M036	90	1909750	30378	10143	71679	49.59	95.78	1.42	88.68	Firmicutes	Clostridia	Christensenellales	Christensenellaceae	Christensenellaceae_Clostridium	NA
M037	MGYG-HGUT-00538	98.57	N	UBA1829 M037	260	3419103	18365	6231	104614	55.76	88.85	2.7	75.35	Verrucomicrobiota	Lentisphaeria	Victivallales	UBA1829	UBA1829_NA	NA
M038	MGYG-HGUT-04371	97.35	N	Prevotella M038	55	2138441	58440	19107	215077	54.09	73.21	0.12	72.61	Bacteroidetes	Bacteroidia	Bacteroidales	Prevotellaceae	Prevotella	NA
M039	MGYG-HGUT-04194	97.99	N	Acutalibacteraceae M039	41	1899086	74441	24964	195681	45.53	95.97	0	95.97	Firmicutes	Clostridia	Oscillospirales	Acutalibacteraceae	Acutalibacteraceae_NA	NA
M03A	MGYG-HGUT-03508	98.68	N	Borkfalkiaceae M03A	115	1700380	21373	6559	110123	49.6	94.06	0.03	93.91	Firmicutes	Clostridia	Christensenellales	Borkfalkiaceae	Borkfalkiaceae_NA	NA
M03B	MGYG-HGUT-01222	92.97	Y	Monoglobaceae M03B	232	1778491	10522	3564	38479	50.2	89.15	1.01	84.1	Firmicutes	Clostridia	Monoglobales	Monoglobaceae	Monoglobaceae_NA	NA
M03C	MGYG-HGUT-00268	95.65	N	Schaedlerella M03C	136	2838043	41373	10161	142879	38.05	97.1	0.12	96.5	Firmicutes	Clostridia	Lachnospirales	Lachnospiraceae	Schaedlerella	NA
M03D	MGYG-HGUT-01763	97.16	N	Prevotella M03D	58	2547725	75930	23564	163631	51.05	95.93	0	95.93	Bacteroidetes	Bacteroidia	Bacteroidales	Prevotellaceae	Prevotella	NA
M03E	MGYG-HGUT-02113	96.66	N	Anaerovibrio M03E	257	1730575	8895	3120	39051	44.55	88.13	1.84	78.93	Firmicutes	Negativicutes	Selenomonadales	Selenomonadaceae	Anaerovibrio	NA
M03F	MGYG-HGUT-00553	97.83	N	Prevotella M03F	81	2793534	57044	16441	181224	47.09	93.45	1.13	87.8	Bacteroidetes	Bacteroidia	Bacteroidales	Prevotellaceae	Prevotella	NA
M040	MGYG-HGUT-00568	98.11	N	Muribaculaceae M040	87	3022800	48677	21363	107735	45.95	96.23	0.75	92.48	Bacteroidetes	Bacteroidia	Bacteroidales	Muribaculaceae	Muribaculaceae_NA	NA
M041	MGYG-HGUT-01297	99.06	N	Campylobacter coli M041	13	1632229	216976	80661	348808	31.35	99.44	0.21	98.39	Proteobacteria	Epsilonproteobacteria	Campylobacterales	Campylobacteraceae	Campylobacter	Campylobacter coli
M042	MGYG-HGUT-01364	97.06	N	Phocaeicola plebeius M042	129	3438499	50471	12194	179046	44.52	98.28	0	98.28	Bacteroidetes	Bacteroidia	Bacteroidales	Bacteroidaceae	Phocaeicola	Phocaeicola plebeius
M043	MGYG-HGUT-00247	97.18	N	Collinsella intestinalis M043	10	1709141	188589	97558	382946	62.61	99.19	0	99.19	Actinobacteria	Coriobacteriia	Coriobacteriales	Coriobacteriaceae	Collinsella	Collinsella intestinalis
M044	MGYG-HGUT-03056	97.21	N	Fusobacterium M044	259	2293506	12017	4057	42230	29.9	98.88	1.17	93.03	Fusobacteriota	Fusobacteriia	Fusobacteriales	Fusobacteriaceae	Fusobacterium	NA
M045	MGYG-HGUT-01938	99.12	N	Muribaculaceae M045	50	2319496	70699	21345	274991	51.96	97.36	0	97.36	Bacteroidetes	Bacteroidia	Bacteroidales	Muribaculaceae	Muribaculaceae_NA	NA
M046	MGYG-HGUT-00700	97.71	N	Prevotellaceae M046	103	2922551	44740	13997	227849	54.4	95.88	0.93	91.23	Bacteroidetes	Bacteroidia	Bacteroidales	Prevotellaceae	Prevotellaceae_NA	NA
M047	MGYG-HGUT-04010	98.37	N	QALW01 M047	36	1929582	73713	29423	253454	45.52	90.91	0	90.91	Firmicutes	Clostridia	Christensenellales	QALW01	QALW01_NA	NA
M048	MGYG-HGUT-01933	98.47	N	Prevotella M048	86	3051764	51627	16313	172409	48.11	97.29	1.11	91.74	Bacteroidetes	Bacteroidia	Bacteroidales	Prevotellaceae	Prevotella	NA
M049	MGYG-HGUT-02133	97.34	N	Prevotella M049	253	2432642	12025	5187	38184	43.87	90.44	0.68	87.04	Bacteroidetes	Bacteroidia	Bacteroidales	Prevotellaceae	Prevotella	NA
M04A	MGYG-HGUT-00027	98.43	N	Megamonas funiformis M04A	54	2163640	59354	19149	255968	58.64	93.46	0.19	92.51	Firmicutes	Negativicutes	Selenomonadales	Selenomonadaceae	Mitsuokella	Megamonas funiformis
M04B	MGYG-HGUT-02289	98.84	N	Coprococcus M04B	31	2320445	112418	42582	242158	41.94	99.33	0	99.33	Firmicutes	Clostridia	Lachnospirales	Lachnospiraceae	Coprococcus	NA
M04C	MGYG-HGUT-02108	97.43	N	Prevotella M04C	66	2822898	63234	24600	137308	45.17	92.59	0	92.59	Bacteroidetes	Bacteroidia	Bacteroidales	Prevotellaceae	Prevotella	NA
M04D	MGYG-HGUT-03970	80.27	Y	Lachnospiraceae M04D	397	2639778	8567	3382	30738	49.21	83.18	2.87	68.83	Firmicutes	Clostridia	Lachnospirales	Lachnospiraceae	Lachnospiraceae_NA	NA
M04E	MGYG-HGUT-01097	98.22	N	Prevotella M04E	87	2721692	49633	15035	217949	48.46	96.94	0.12	96.34	Bacteroidetes	Bacteroidia	Bacteroidales	Prevotellaceae	Prevotella	NA
M04F	MGYG-HGUT-02932	96.59	N	Collinsella aerofaciens M04F	25	2077300	155935	41927	273476	60.15	97.58	0.81	93.53	Actinobacteria	Coriobacteriia	Coriobacteriales	Coriobacteriaceae	Collinsella	Collinsella aerofaciens
M050	MGYG-HGUT-02118	95.96	N	Rothia mucilaginosa M050	29	2154370	156414	31484	349543	59.77	93.33	0	93.33	Actinobacteria	Actinobacteria	Micrococcales	Micrococcaceae	Rothia	Rothia mucilaginosa
M051	MGYG-HGUT-01705	98.57	N	Citrobacter portucalensis M051	24	4819851	346811	90532	1157091	51.98	99.37	0.4	97.37	Proteobacteria	Gammaproteobacteria	Enterobacterales	Enterobacteriaceae	Citrobacter	Citrobacter portucalensis
M052	MGYG-HGUT-00151	99.26	N	Clostridium paraputrificum M052	34	3517240	150111	55256	551683	29.68	98.39	0	98.39	Firmicutes	Clostridia	Clostridiales	Clostridiaceae	Clostridiaceae_Clostridium	Clostridium paraputrificum
M053	MGYG-HGUT-00238	75.62	Y	Enterococcus M053	25	2901234	178246	79254	341294	44.05	96.82	0.98	91.92	Firmicutes	Bacilli	Lactobacillales	Enterococcaceae	Enterococcus	NA
M054	MGYG-HGUT-02516	92.59	Y	Proteus vulgaris M054	38	3934222	190631	64074	385633	37.48	97.3	0	97.3	Proteobacteria	Gammaproteobacteria	Enterobacterales	Enterobacteriaceae	Proteus	Proteus vulgaris
M055	MGYG-HGUT-00163	97.13	N	Enterococcus asini M055	245	2446934	14411	4401	69290	44.77	93.43	1.84	84.23	Firmicutes	Bacilli	Lactobacillales	Enterococcaceae	Enterococcus	Enterococcus asini
M056	MGYG-HGUT-01122	96.29	N	Collinsella M056	114	2109123	30112	8562	66067	59.94	97.29	2.28	85.89	Actinobacteria	Coriobacteriia	Coriobacteriales	Coriobacteriaceae	Collinsella	NA
M057	MGYG-HGUT-00941	98.15	N	Muribaculaceae M057	67	2240303	51965	15114	124349	54.62	87.74	0.38	85.84	Bacteroidetes	Bacteroidia	Bacteroidales	Muribaculaceae	Muribaculaceae_NA	NA
M058	MGYG-HGUT-03891	97.7	N	CAG-74 M058	120	2819358	37175	12412	92356	58.35	97.2	0.23	96.05	Firmicutes	Clostridia	Christensenellales	CAG-74	CAG-74_NA	NA
M059	MGYG-HGUT-00549	98.63	N	Gastranaerophilaceae M059	17	1876581	297143	55068	324045	32.81	88.89	0.85	84.64	Cyanobacteria	Vampirovibrionia	Gastranaerophilales	Gastranaerophilaceae	Gastranaerophilaceae_NA	NA
M05A	MGYG-HGUT-01738	80.27	Y	Duncaniella M05A	36	2224122	89375	31326	212682	56.84	81.7	0	81.7	Bacteroidetes	Bacteroidia	Bacteroidales	Muribaculaceae	Duncaniella	NA
M05B	MGYG-HGUT-03844	97.89	N	Ruminiclostridium M05B	31	2548487	176410	35915	297632	44.69	97.65	0	97.65	Firmicutes	Clostridia	Oscillospirales	Ruminococcaceae	Ruminiclostridium	NA
M05C	MGYG-HGUT-04600	99.06	N	Anaeroplasmataceae M05C	51	1890314	75817	13831	153260	29.52	93.33	0	93.33	Firmicutes	Bacilli	Acholeplasmatales	Anaeroplasmataceae	Anaeroplasmataceae_NA	NA
M05D	MGYG-HGUT-04345	99.32	N	Streptococcus thermophilus M05D	87	1748132	33200	10044	77454	39.02	99.4	0.23	98.25	Firmicutes	Bacilli	Lactobacillales	Streptococcaceae	Streptococcus	Streptococcus thermophilus
M05E	MGYG-HGUT-02347	96.43	N	Streptococcus anginosus M05E	60	1771889	49260	15435	182641	38.93	96.89	0.66	93.59	Firmicutes	Bacilli	Lactobacillales	Streptococcaceae	Streptococcus	Streptococcus anginosus
M05F	MGYG-HGUT-04149	98.86	N	CAG-822 M05F	75	1190042	21674	8703	66621	26.62	91.57	0	91.57	Tenericutes	Mollicutes	Mycoplasmatales	CAG-822	CAG-822_NA	NA
M060	MGYG-HGUT-02293	97.1	N	Prevotella copri M060	62	3295442	81289	29128	217219	45.44	98.65	0.68	95.25	Bacteroidetes	Bacteroidia	Bacteroidales	Prevotellaceae	Prevotella	Prevotella copri
M061	MGYG-HGUT-00189	98.85	N	Coprococcus M061	20	2646600	223113	71347	406545	41.34	99.33	0	99.33	Firmicutes	Clostridia	Lachnospirales	Lachnospiraceae	Coprococcus	NA
M062	MGYG-HGUT-01356	96.02	N	Lawsonibacter M062	49	2766769	86777	31272	200174	58.02	99.33	0.02	99.23	Firmicutes	Clostridia	Oscillospirales	Oscillospiraceae	Lawsonibacter	NA
M063	MGYG-HGUT-02057	97.2	N	Oscillibacter M063	37	2059822	93857	31289	192510	57.83	97.99	0	97.99	Firmicutes	Clostridia	Oscillospirales	Oscillospiraceae	Oscillibacter	NA
M064	MGYG-HGUT-04226	75.62	Y	Catabacter M064	111	871639	10223	3960	34071	26.33	80.41	1.69	71.96	Firmicutes	Clostridia	Christensenellales	Catabacteriaceae	Catabacteriaceae_Catabacter	NA
M065	MGYG-HGUT-00458	98.1	N	Subdoligranulum M065	94	1421459	22984	7117	103527	48.67	89.92	2.14	79.22	Firmicutes	Clostridia	Christensenellales	Christensenellaceae	Subdoligranulum	NA
M066	MGYG-HGUT-04474	97.01	N	Muribaculaceae M066	95	2692528	44369	11612	169312	47.96	94.53	0.13	93.88	Bacteroidetes	Bacteroidia	Bacteroidales	Muribaculaceae	Muribaculaceae_NA	NA
M067	MGYG-HGUT-02163	98.74	N	Methanobrevibacter smithii M067	15	1782230	200445	77270	578365	31.13	100	0	100	Euryarchaeota	Methanobacteria	Methanobacteriales	Methanobacteriaceae	Methanobrevibacter	Methanobrevibacter smithii
M068	MGYG-HGUT-01192	97.83	N	Oscillospiraceae M068	152	2174265	19486	6885	72450	58.23	85.07	1.51	77.52	Firmicutes	Clostridia	Oscillospirales	Oscillospiraceae	Oscillospiraceae_NA	NA
M069	MGYG-HGUT-01300	94.87	Y	Faecalibacterium prausnitzii M069	118	2139484	30265	7486	103416	58.6	94.75	0	94.75	Firmicutes	Clostridia	Oscillospirales	Ruminococcaceae	Faecalibacterium	Faecalibacterium prausnitzii
M06A	MGYG-HGUT-02125	98.23	N	Clostridium M06A	217	1555571	9221	3389	35998	46.13	77.68	1.57	69.83	Firmicutes	Clostridia	Christensenellales	Christensenellaceae	Christensenellaceae_Clostridium	NA
M06B	MGYG-HGUT-00484	97.93	N	Butyrivibrio M06B	53	2275716	67023	24728	188372	41.9	94.87	0	94.87	Firmicutes	Clostridia	Lachnospirales	Lachnospiraceae	Butyrivibrio	NA
M06C	MGYG-HGUT-01803	98.32	N	Bacteroides M06C	210	1955941	13708	4297	41539	47.29	87.84	1.43	80.69	Bacteroidetes	Bacteroidia	Bacteroidales	Bacteroidaceae	Bacteroides	NA
M06D	MGYG-HGUT-04593	99.25	N	Lachnospiraceae M06D	43	2726480	78534	32412	270250	44.18	99.28	1.45	92.03	Firmicutes	Clostridia	Lachnospirales	Lachnospiraceae	Lachnospiraceae_NA	NA
M06E	MGYG-HGUT-01673	99.32	N	Clostridium M06E	60	2565793	66864	23844	180054	42.74	95.28	0.23	94.13	Firmicutes	Clostridia	Clostridiales	Clostridiaceae	Clostridiaceae_Clostridium	NA
M06F	MGYG-HGUT-01672	97.69	N	CAG-611 M06F	22	1136654	91514	31497	209463	27.51	88.2	1.69	79.75	Tenericutes	Mollicutes	Mycoplasmatales	CAG-611	CAG-611_NA	NA
M070	MGYG-HGUT-04145	98.44	N	UBA644 M070	33	2073490	77178	39882	214530	47.27	94.41	0	94.41	Firmicutes	Clostridia	Oscillospirales	UBA644	UBA644_NA	NA
M071	MGYG-HGUT-04412	98.54	N	Oscillibacter M071	28	1990733	87895	41636	251556	58.91	91.28	1.01	86.23	Firmicutes	Clostridia	Oscillospirales	Oscillospiraceae	Oscillibacter	NA
M072	MGYG-HGUT-04155	98.81	N	Clostridium M072	45	1280837	91746	13967	200452	28.08	79.47	0.35	77.72	Firmicutes	Clostridia	Clostridiales	Clostridiaceae	Clostridiaceae_Clostridium	NA
M073	MGYG-HGUT-03230	99.29	N	CAG-313 M073	55	1870209	67988	18250	121955	27.83	98.67	0.11	98.12	Tenericutes	Mollicutes	Acholeplasmatales	CAG-313	CAG-313_NA	NA
M074	MGYG-HGUT-04228	98.32	N	CAG-611 M074	30	933460	50408	12328	101107	28.6	79.94	0	79.94	Tenericutes	Mollicutes	Mycoplasmatales	CAG-611	CAG-611_NA	NA
M075	MGYG-HGUT-01021	98.97	N	Ruminococcus M075	25	2361362	151688	63448	259583	52.3	97.32	0	97.32	Firmicutes	Clostridia	Oscillospirales	Ruminococcaceae	Ruminococcaceae_Ruminococcus	NA
M076	MGYG-HGUT-01562	97.57	N	Alistipes timonensis M076	22	3383528	233365	95457	411000	58.74	99.52	0	99.52	Bacteroidetes	Bacteroidia	Bacteroidales	Rikenellaceae	Alistipes	Alistipes timonensis
M077	MGYG-HGUT-03942	97.49	N	Clostridium M077	27	1793424	98685	51278	224110	27.77	75.33	0.67	71.98	Firmicutes	Clostridia	Clostridiales	Clostridiaceae	Clostridiaceae_Clostridium	NA
M078	MGYG-HGUT-00903	94.77	Y	Clostridium M078	31	1644354	99624	38126	190274	26.04	75.21	1.34	68.51	Firmicutes	Clostridia	Clostridiales	Clostridiaceae	Clostridiaceae_Clostridium	NA
M079	MGYG-HGUT-02040	97.96	N	Faecalibacterium M079	27	2218213	126673	46884	446165	59.84	95.75	0	95.75	Firmicutes	Clostridia	Oscillospirales	Ruminococcaceae	Faecalibacterium	NA
M07A	MGYG-HGUT-04047	98.54	N	Clostridium M07A	55	1746813	50200	18184	130545	27.08	76	1.01	70.95	Firmicutes	Clostridia	Clostridiales	Clostridiaceae	Clostridiaceae_Clostridium	NA
M07B	MGYG-HGUT-00156	95.97	N	Collinsella M07B	118	2053085	39431	6532	215697	60.03	97.04	1.08	91.64	Actinobacteria	Coriobacteriia	Coriobacteriales	Coriobacteriaceae	Collinsella	NA
M07C	MGYG-HGUT-01354	98.56	N	Bifidobacterium dentium M07C	22	2413304	158563	76587	442488	58.44	100	0.45	97.75	Actinobacteria	Actinobacteria	Bifidobacteriales	Bifidobacteriaceae	Bifidobacterium	Bifidobacterium dentium
M07D	MGYG-HGUT-01386	99.34	N	Enterocloster clostridioformis M07D	77	4726625	105295	32364	270454	49.73	99.32	0.56	96.52	Firmicutes	Clostridia	Lachnospirales	Lachnospiraceae	Enterocloster	Enterocloster clostridioformis
M07E	MGYG-HGUT-00119	98.86	N	Blautia M07E	85	3082940	48806	23362	271530	41.05	99.36	0	99.36	Firmicutes	Clostridia	Lachnospirales	Lachnospiraceae	Blautia	NA
M07F	MGYG-HGUT-02819	97.71	N	Veillonella tobetsuensis M07F	97	1843538	28815	8637	70359	38.75	97.64	1.24	91.44	Firmicutes	Negativicutes	Veillonellales	Veillonellaceae	Veillonella	Veillonella tobetsuensis
M080	MGYG-HGUT-03681	98.81	N	Bacteroides stercoris M080	65	3487021	82927	30990	313845	46.09	99.26	0	99.26	Bacteroidetes	Bacteroidia	Bacteroidales	Bacteroidaceae	Bacteroides	Bacteroides stercoris
M081	MGYG-HGUT-03481	98.49	N	Clostridium M081	12	1590316	242851	101906	337446	26.37	76.22	1.79	67.27	Firmicutes	Clostridia	Clostridiales	Clostridiaceae	Clostridiaceae_Clostridium	NA
M082	MGYG-HGUT-01239	97.46	N	Mycoplasmataceae M082	63	1100135	22914	10553	62181	29.28	77.53	3.37	60.68	Tenericutes	Mollicutes	Mycoplasmatales	Mycoplasmataceae	Mycoplasmataceae_NA	NA
M083	MGYG-HGUT-03189	96.32	N	Haemophilus parainfluenzae M083	149	1885721	18236	6092	59995	39.27	95.01	3.25	78.76	Proteobacteria	Gammaproteobacteria	Enterobacterales	Pasteurellaceae	Haemophilus	Haemophilus parainfluenzae
M084	MGYG-HGUT-02302	97.69	N	Streptococcus vestibularis M084	140	1445320	14215	5101	58436	39.88	80.25	2.28	68.85	Firmicutes	Bacilli	Lactobacillales	Streptococcaceae	Streptococcus	Streptococcus vestibularis
M085	MGYG-HGUT-01328	98.57	N	Clostridium tertium M085	36	3837777	248399	77329	439942	27.72	97.98	0.81	93.93	Firmicutes	Clostridia	Clostridiales	Clostridiaceae	Clostridiaceae_Clostridium	Clostridium tertium
M086	MGYG-HGUT-04236	92.7	Y	Acutalibacteraceae M086	244	1815780	10360	3443	33316	38.38	87.62	0.34	85.92	Firmicutes	Clostridia	Oscillospirales	Acutalibacteraceae	Acutalibacteraceae_NA	NA
M087	MGYG-HGUT-00143	99.36	N	Turicibacter sanguinis M087	96	3064981	64914	15229	156173	34.1	98.19	0.3	96.69	Firmicutes	Bacilli	Haloplasmatales	Turicibacteraceae	Turicibacter	Turicibacter sanguinis
M088	MGYG-HGUT-01430	98.52	N	Holdemania massiliensis M088	96	3421944	57993	18041	129679	47.55	99.05	1.27	92.7	Firmicutes	Erysipelotrichia	Erysipelotrichales	Erysipelotrichaceae	Holdemania	Holdemania massiliensis
M089	MGYG-HGUT-01294	96.58	N	Parasutterella M089	138	2566677	32840	8303	131053	48.8	99.37	0.63	96.22	Proteobacteria	Gammaproteobacteria	Burkholderiales	Burkholderiaceae	Parasutterella	NA
M08A	MGYG-HGUT-04431	98.14	N	Roseburia M08A	60	3391367	106705	26912	386442	41.34	98.16	1.05	92.91	Firmicutes	Clostridia	Lachnospirales	Lachnospiraceae	Roseburia	NA
M08B	MGYG-HGUT-01144	99.48	N	Clostridium M08B	162	2833701	30918	7287	234774	47.53	93.94	0	93.94	Firmicutes	Clostridia	Lachnospirales	Lachnospiraceae	Lachnospiraceae_Clostridium	NA
M08C	MGYG-HGUT-03017	98.45	N	Duodenibacillus M08C	28	2290490	107625	52559	246728	54.49	98.75	0.62	95.65	Proteobacteria	Gammaproteobacteria	Burkholderiales	Burkholderiaceae	Duodenibacillus	NA
M08D	MGYG-HGUT-02540	97.29	N	Paraprevotella clara M08D	81	3580080	62130	22883	146875	48.57	99.26	0	99.26	Bacteroidetes	Bacteroidia	Bacteroidales	Prevotellaceae	Paraprevotella	Paraprevotella clara
M08E	MGYG-HGUT-00982	97.95	N	Clostridium M08E	32	1619626	98204	28377	238063	26.84	80.69	1.79	71.74	Firmicutes	Clostridia	Clostridiales	Clostridiaceae	Clostridiaceae_Clostridium	NA
M08F	MGYG-HGUT-02619	97.13	N	Faecalibacterium prausnitzii M08F	24	2334309	177663	49153	553951	57.74	98.64	0	98.64	Firmicutes	Clostridia	Oscillospirales	Ruminococcaceae	Faecalibacterium	Faecalibacterium prausnitzii
M090	MGYG-HGUT-00001	98.6	N	Peptostreptococcaceae M090	503	2759368	6451	2668	38133	28.08	74.48	0	74.48	Firmicutes	Clostridia	Peptostreptococcales	Peptostreptococcaceae	Peptostreptococcaceae_NA	NA
M091	MGYG-HGUT-02609	78.91	Y	Lachnospiraceae M091	274	3721722	21002	6466	88814	47.95	89.97	3.78	71.07	Firmicutes	Clostridia	Lachnospirales	Lachnospiraceae	Lachnospiraceae_NA	NA
M092	MGYG-HGUT-04640	76.99	Y	Prevotella M092	111	2374943	31611	10467	89272	47.81	97.59	0.62	94.49	Bacteroidetes	Bacteroidia	Bacteroidales	Prevotellaceae	Prevotella	NA
M093	MGYG-HGUT-01166	97.5	N	Oscillospiraceae M093	51	1807098	55352	19013	133739	53.09	94.3	0.34	92.6	Firmicutes	Clostridia	Oscillospirales	Oscillospiraceae	Oscillospiraceae_NA	NA
M094	MGYG-HGUT-04014	97.46	N	Mycoplasmataceae M094	160	990531	7406	3102	51406	28	79.96	0.67	76.61	Tenericutes	Mollicutes	Mycoplasmatales	Mycoplasmataceae	Mycoplasmataceae_NA	NA
M095	MGYG-HGUT-01380	90.5	Y	Ruminococcus M095	125	2617042	41156	10311	150258	42.27	94.64	1.78	85.74	Firmicutes	Clostridia	Lachnospirales	Lachnospiraceae	Lachnospiraceae_Ruminococcus	NA
M096	MGYG-HGUT-03063	98.19	N	Eisenbergiella M096	51	3949931	130777	32491	394798	52.42	97.7	1.58	89.8	Firmicutes	Clostridia	Lachnospirales	Lachnospiraceae	Eisenbergiella	NA
M097	MGYG-HGUT-01998	98.98	N	Lachnospira M097	60	2104242	45043	23175	112537	36.71	97.99	0.67	94.64	Firmicutes	Clostridia	Lachnospirales	Lachnospiraceae	Lachnospira	NA
M098	MGYG-HGUT-01669	99.58	N	CAG-288 M098	8	1410651	285349	68260	463495	38.24	97.38	0	97.38	Tenericutes	Mollicutes	RFN20	CAG-288	CAG-288_NA	NA
M099	MGYG-HGUT-01132	98.37	N	Catabacter M099	15	2478695	232373	91058	550467	55.07	98.39	0	98.39	Firmicutes	Clostridia	Christensenellales	Christensenellaceae	Christensenellaceae_Catabacter	NA
M09A	MGYG-HGUT-00948	99.01	N	Clostridium M09A	34	1631787	104833	25744	175586	28.71	76.5	2.01	66.45	Firmicutes	Clostridia	Clostridiales	Clostridiaceae	Clostridiaceae_Clostridium	NA
M09B	MGYG-HGUT-04275	99.25	N	Ruminococcus M09B	136	2072137	21836	6493	76825	53.89	84.45	0	84.45	Firmicutes	Clostridia	Oscillospirales	Ruminococcaceae	Ruminococcaceae_Ruminococcus	NA
M09C	MGYG-HGUT-02275	97.07	N	Paraprevotella M09C	330	2754973	10843	4021	54170	49.29	86.24	2.22	75.14	Bacteroidetes	Bacteroidia	Bacteroidales	Prevotellaceae	Paraprevotella	NA
M09D	MGYG-HGUT-03984	98.49	N	Mediterraneibacter M09D	89	2418545	52527	11953	98744	42.33	99.22	0	99.22	Firmicutes	Clostridia	Lachnospirales	Lachnospiraceae	Mediterraneibacter	NA
M09E	MGYG-HGUT-00224	98.31	N	Bacteroides M09E	50	2924554	83403	34649	223306	43.98	88.45	0.46	86.15	Bacteroidetes	Bacteroidia	Bacteroidales	Bacteroidaceae	Bacteroides	NA
M09F	MGYG-HGUT-00097	99.31	N	Lactobacillus animalis M09F	42	1846308	52865	20932	171885	41.15	98.78	1.31	92.23	Firmicutes	Bacilli	Lactobacillales	Lactobacillaceae	Ligilactobacillus	Lactobacillus animalis
M0A0	MGYG-HGUT-04245	97.98	N	Christensenellaceae M0A0	80	1832167	30652	12603	161679	53.66	98.92	0.81	94.87	Firmicutes	Clostridia	Christensenellales	Christensenellaceae	Christensenellaceae_NA	NA
M0A1	MGYG-HGUT-01646	98.19	N	Clostridium M0A1	59	1314536	44247	10311	90984	28.55	77.34	1.34	70.64	Firmicutes	Clostridia	Clostridiales	Clostridiaceae	Clostridiaceae_Clostridium	NA
M0A2	MGYG-HGUT-04319	98.64	N	Clostridium M0A2	28	1466374	103436	26133	208855	26.91	76.56	0.56	73.76	Firmicutes	Clostridia	Clostridiales	Clostridiaceae	Clostridiaceae_Clostridium	NA
M0A3	MGYG-HGUT-00047	98.85	N	Clostridium disporicum M0A3	113	3633211	56074	16593	201218	28.74	95.7	2.6	82.7	Firmicutes	Clostridia	Clostridiales	Clostridiaceae	Clostridiaceae_Clostridium	Clostridium disporicum
M0A4	MGYG-HGUT-01959	97.03	N	CAG-822 M0A4	26	1266384	83393	45666	207080	25.13	91.57	2.25	80.32	Tenericutes	Mollicutes	Mycoplasmatales	CAG-822	CAG-822_NA	NA
M0A5	MGYG-HGUT-02560	99.46	N	Phocaeicola M0A5	71	4683580	125807	32816	495121	43.4	82.43	0.37	80.58	Bacteroidetes	Bacteroidia	Bacteroidales	Bacteroidaceae	Phocaeicola	NA
M0A6	MGYG-HGUT-00139	98.19	N	Eubacterium M0A6	51	2620203	129327	36251	369527	32.38	100	0.67	96.65	Firmicutes	Clostridia	Lachnospirales	Lachnospiraceae	Lachnospiraceae_Eubacterium	NA
M0A7	MGYG-HGUT-04214	98.22	N	Ruminococcaceae M0A7	39	2230682	72642	30593	246355	58.29	93.06	0	93.06	Firmicutes	Clostridia	Oscillospirales	Ruminococcaceae	Ruminococcaceae_NA	NA
M0A8	MGYG-HGUT-01873	98.92	N	Marvinbryantia M0A8	65	2834611	71699	20158	226494	50.79	95.8	0	95.8	Firmicutes	Clostridia	Lachnospirales	Lachnospiraceae	Marvinbryantia	NA
M0A9	MGYG-HGUT-01547	99.79	N	Emergencia timonensis M0A9	51	4375194	169554	43855	788113	45.66	99.29	0.71	95.74	Firmicutes	Clostridia	Peptostreptococcales	Anaerovoracaceae	Emergencia	Emergencia timonensis
M0AA	MGYG-HGUT-01626	98.87	N	Phascolarctobacterium M0AA	45	2231864	79836	29794	130724	47.01	99.4	1.5	91.9	Firmicutes	Negativicutes	Acidaminococcales	Acidaminococcaceae	Phascolarctobacterium	NA
M0AB	MGYG-HGUT-03701	98.43	N	Parabacteroides M0AB	50	5764243	194745	60918	316770	43.64	99.42	0.77	95.57	Bacteroidetes	Bacteroidia	Bacteroidales	Tannerellaceae	Parabacteroides	NA
M0AC	MGYG-HGUT-01152	98.81	N	Collinsella M0AC	28	2083420	143358	24192	379359	60.14	96.77	0.81	92.72	Actinobacteria	Coriobacteriia	Coriobacteriales	Coriobacteriaceae	Collinsella	NA
M0AD	MGYG-HGUT-00967	98.78	N	Eubacterium M0AD	43	1851054	85848	22124	156688	31.4	93.12	0	93.12	Firmicutes	Clostridia	Lachnospirales	Lachnospiraceae	Lachnospiraceae_Eubacterium	NA
M0AE	MGYG-HGUT-01776	97.25	N	CAG-611 M0AE	49	1818727	68512	18470	130157	25.98	94.38	2.41	82.33	Tenericutes	Mollicutes	Mycoplasmatales	CAG-611	CAG-611_NA	NA
M0AF	MGYG-HGUT-01839	98.06	N	Porphyromonadaceae M0AF	58	2577013	67099	23642	175900	51.48	93.4	0.38	91.5	Bacteroidetes	Bacteroidia	Bacteroidales	Porphyromonadaceae	Porphyromonadaceae_NA	NA
M0B0	MGYG-HGUT-00798	95.5	N	Collinsella M0B0	186	2067559	16526	4727	55179	59.98	95.59	2.02	85.49	Actinobacteria	Coriobacteriia	Coriobacteriales	Coriobacteriaceae	Collinsella	NA
M0B1	MGYG-HGUT-00824	92.8	Y	Muribaculaceae M0B1	35	1620652	70573	25126	190827	57.99	72.14	0	72.14	Bacteroidetes	Bacteroidia	Bacteroidales	Muribaculaceae	Muribaculaceae_NA	NA
M0B2	MGYG-HGUT-00232	96.7	N	Collinsella M0B2	35	2298667	119402	39310	190354	59.97	100	0.81	95.95	Actinobacteria	Coriobacteriia	Coriobacteriales	Coriobacteriaceae	Collinsella	NA
M0B3	MGYG-HGUT-01320	96.58	N	Clostridium hiranonis M0B3	55	2339850	73972	22305	231021	30.98	82.76	0	82.76	Firmicutes	Clostridia	Peptostreptococcales	Peptostreptococcaceae	Peptostreptococcaceae_Clostridium	Clostridium hiranonis
M0B4	MGYG-HGUT-02776	97.11	N	Oscillospiraceae M0B4	272	1763739	8108	3304	44154	59.03	71.14	1.36	64.34	Firmicutes	Clostridia	Oscillospirales	Oscillospiraceae	Oscillospiraceae_NA	NA
M0B5	MGYG-HGUT-00216	98.5	N	Blautia M0B5	48	3046012	104620	38701	286326	43.75	98.73	0.32	97.13	Firmicutes	Clostridia	Lachnospirales	Lachnospiraceae	Blautia	NA
M0B6	MGYG-HGUT-02617	98.53	N	Oscillibacter M0B6	84	2435725	53086	12205	161206	56.46	97.99	1.4	90.99	Firmicutes	Clostridia	Oscillospirales	Oscillospiraceae	Oscillibacter	NA
M0B7	MGYG-HGUT-02710	96.63	N	Oscillospiraceae M0B7	39	2471230	99673	31255	272038	56.64	94.63	1.68	86.23	Firmicutes	Clostridia	Oscillospirales	Oscillospiraceae	Oscillospiraceae_NA	NA
M0B8	MGYG-HGUT-00156	96.23	N	Collinsella M0B8	181	2036200	16546	4880	68182	60.01	93.55	1.21	87.5	Actinobacteria	Coriobacteriia	Coriobacteriales	Coriobacteriaceae	Collinsella	NA
M0B9	MGYG-HGUT-02603	95.81	N	Prevotella M0B9	237	2879994	18630	5464	57120	47.63	77.66	1.72	69.06	Bacteroidetes	Bacteroidia	Bacteroidales	Prevotellaceae	Prevotella	NA
M0BA	MGYG-HGUT-00205	97.82	N	Clostridium M0BA	49	2876809	74209	37467	213618	48.97	100	0	100	Firmicutes	Clostridia	Lachnospirales	Lachnospiraceae	Lachnospiraceae_Clostridium	NA
M0BB	MGYG-HGUT-00029	95.38	N	Bacteroides M0BB	30	5011443	292687	79180	696199	42.2	94.28	0.73	90.63	Bacteroidetes	Bacteroidia	Bacteroidales	Bacteroidaceae	Bacteroides	NA
M0BC	MGYG-HGUT-02379	98.14	N	Lactobacillus acidophilus M0BC	66	1778594	48410	10824	142072	34.6	82.76	0	82.76	Firmicutes	Bacilli	Lactobacillales	Lactobacillaceae	Lactobacillus	Lactobacillus acidophilus
M0BD	MGYG-HGUT-01556	98.1	N	Acidaminococcus massiliensis M0BD	40	2464814	87053	35962	312898	54.27	98.18	0	98.18	Firmicutes	Negativicutes	Acidaminococcales	Acidaminococcaceae	Acidaminococcus	Acidaminococcus massiliensis
M0BE	MGYG-HGUT-00535	93.97	Y	Olsenella umbonata M0BE	19	2203094	146892	54831	664353	65.25	100	0	100	Actinobacteria	Coriobacteriia	Coriobacteriales	Atopobiaceae	Olsenella	Olsenella umbonata
M0BF	MGYG-HGUT-01444	96.97	N	Veillonella atypica M0BF	77	1991428	41195	12116	102715	39.13	98.2	0.2	97.2	Firmicutes	Negativicutes	Veillonellales	Veillonellaceae	Veillonella	Veillonella atypica
M0C0	MGYG-HGUT-04341	99.44	N	Oscillospiraceae M0C0	57	2879837	87599	27057	204141	57.2	97.76	1.34	91.06	Firmicutes	Clostridia	Oscillospirales	Oscillospiraceae	Oscillospiraceae_NA	NA
M0C1	MGYG-HGUT-00791	98.54	N	Clostridium M0C1	34	1669030	86401	31640	146862	26.89	76.78	0.45	74.53	Firmicutes	Clostridia	Clostridiales	Clostridiaceae	Clostridiaceae_Clostridium	NA
M0C2	MGYG-HGUT-03227	98.6	N	Christensenellaceae M0C2	194	2235292	16203	5378	45222	42.19	90.69	2.33	79.04	Firmicutes	Clostridia	Christensenellales	Christensenellaceae	Christensenellaceae_NA	NA
M0C3	MGYG-HGUT-03695	97.9	N	Ruminococcus M0C3	74	3015761	65909	18331	188557	44.73	97.47	1.9	87.97	Firmicutes	Clostridia	Lachnospirales	Lachnospiraceae	Lachnospiraceae_Ruminococcus	NA
M0C4	MGYG-HGUT-02389	97.38	N	Lactobacillus sakei M0C4	264	1450402	6418	2945	28391	41.37	88.27	1.42	81.17	Firmicutes	Bacilli	Lactobacillales	Lactobacillaceae	Latilactobacillus	Lactobacillus sakei
M0C5	MGYG-HGUT-03899	99.08	N	Faecalibacterium M0C5	27	2411983	137312	42939	302117	59.44	98.64	0	98.64	Firmicutes	Clostridia	Oscillospirales	Ruminococcaceae	Faecalibacterium	NA
M0C6	MGYG-HGUT-01433	98.85	N	Bacteroides salyersiae M0C6	32	5240812	237075	91132	634678	41.78	98.51	0	98.51	Bacteroidetes	Bacteroidia	Bacteroidales	Bacteroidaceae	Bacteroides	Bacteroides salyersiae
M0C7	MGYG-HGUT-00233	98.15	N	Clostridium M0C7	60	2737523	63627	26733	182922	49.72	99.96	0.11	99.41	Firmicutes	Clostridia	Lachnospirales	Lachnospiraceae	Lachnospiraceae_Clostridium	NA
M0C8	MGYG-HGUT-00192	96.83	N	Holdemania filiformis M0C8	145	3355693	34214	11996	134990	50.98	98.57	0.32	96.97	Firmicutes	Erysipelotrichia	Erysipelotrichales	Erysipelotrichaceae	Holdemania	Holdemania filiformis
M0C9	MGYG-HGUT-00202	99.31	N	Lachnotalea M0C9	238	5052206	35443	8956	150402	49.89	95.34	2.85	81.09	Firmicutes	Clostridia	Lachnospirales	Lachnospiraceae	Lachnotalea	NA
M0CA	MGYG-HGUT-03049	97.16	N	Ruminococcus M0CA	17	2492788	266626	84473	378614	60.25	98.66	1.7	90.16	Firmicutes	Clostridia	Oscillospirales	Acutalibacteraceae	Acutalibacteraceae_Ruminococcus	NA
M0CB	MGYG-HGUT-04488	97.78	N	CAG-288 M0CB	110	1899396	24558	7665	100955	24.71	99.07	1.12	93.47	Tenericutes	Mollicutes	RFN20	CAG-288	CAG-288_NA	NA
M0CC	MGYG-HGUT-01887	90.85	Y	Ruminiclostridium M0CC	35	2397416	111207	31278	193643	45.05	95.97	0	95.97	Firmicutes	Clostridia	Oscillospirales	Ruminococcaceae	Ruminiclostridium	NA
M0CD	MGYG-HGUT-02459	99.99	N	Bifidobacterium animalis M0CD	16	1909169	201178	83952	321471	60.47	100	0	100	Actinobacteria	Actinobacteria	Bifidobacteriales	Bifidobacteriaceae	Bifidobacterium	Bifidobacterium animalis
M0CE	MGYG-HGUT-00220	78.05	Y	Lachnospiraceae M0CE	60	3157881	73629	32613	162725	50.04	96.73	0.16	95.93	Firmicutes	Clostridia	Lachnospirales	Lachnospiraceae	Lachnospiraceae_NA	NA
M0CF	MGYG-HGUT-01819	98.28	N	Anaerovoracaceae M0CF	218	2034392	11947	4505	42587	41.89	90.71	1.6	82.71	Firmicutes	Clostridia	Peptostreptococcales	Anaerovoracaceae	Anaerovoracaceae_NA	NA
M0D0	MGYG-HGUT-00166	98.69	N	Limosilactobacillus fermentum M0D0	99	1720945	28844	8789	79492	53.28	96.99	0	96.99	Firmicutes	Bacilli	Lactobacillales	Lactobacillaceae	Limosilactobacillus	Limosilactobacillus fermentum
M0D1	MGYG-HGUT-01338	97.15	N	Blautia wexlerae M0D1	134	3874975	51400	16444	158172	41.12	99.37	0	99.37	Firmicutes	Clostridia	Lachnospirales	Lachnospiraceae	Blautia	Blautia wexlerae
M0D2	MGYG-HGUT-02320	97.86	N	Enterococcus faecium M0D2	37	2522066	104181	37582	200233	38.4	99.62	0.38	97.72	Firmicutes	Bacilli	Lactobacillales	Enterococcaceae	Enterococcus	Enterococcus faecium
M0D3	MGYG-HGUT-01502	97.27	N	Intestinimonas massiliensis M0D3	59	2284748	61306	20136	125596	62.66	77.68	1.01	72.63	Firmicutes	Clostridia	Oscillospirales	Oscillospiraceae	Intestinimonas	Intestinimonas massiliensis
M0D4	MGYG-HGUT-01589	99.95	N	Pyramidobacter piscolens M0D4	43	2441570	80419	34376	209988	60.15	100	0	100	Synergistota	Synergistia	Synergistales	Dethiosulfovibrionaceae	Pyramidobacter	Pyramidobacter piscolens
M0D5	MGYG-HGUT-02707	99	N	Flavonifractor M0D5	105	3130474	49881	14283	122969	61.45	95.64	1.34	88.94	Firmicutes	Clostridia	Oscillospirales	Oscillospiraceae	Flavonifractor	NA
M0D6	MGYG-HGUT-01389	98.52	N	Cloacibacillus evryensis M0D6	75	3138817	67742	25527	239319	56.42	98.28	0	98.28	Synergistota	Synergistia	Synergistales	Synergistaceae	Cloacibacillus	Cloacibacillus evryensis
M0D7	MGYG-HGUT-04618	98.99	N	Anaerotruncus massiliensis M0D7	51	3026035	126996	24617	346578	63.74	99.33	0	99.33	Firmicutes	Clostridia	Oscillospirales	Ruminococcaceae	Anaerofilum	Anaerotruncus massiliensis
M0D8	MGYG-HGUT-02194	99.82	N	Acutalibacteraceae M0D8	26	2537051	165343	38422	385084	50.38	96.64	0	96.64	Firmicutes	Clostridia	Oscillospirales	Acutalibacteraceae	Acutalibacteraceae_NA	NA
M0D9	MGYG-HGUT-00289	98.36	N	Prevotella buccae M0D9	58	2801973	65758	25155	333955	51.78	96.95	0	96.95	Bacteroidetes	Bacteroidia	Bacteroidales	Prevotellaceae	Prevotella	Prevotella buccae
M0DA	MGYG-HGUT-03703	97.84	N	Collinsella M0DA	35	2110498	75253	38128	204078	59.75	99.19	0.81	95.14	Actinobacteria	Coriobacteriia	Coriobacteriales	Coriobacteriaceae	Collinsella	NA
M0DB	MGYG-HGUT-03065	98.69	N	Ruminococcus M0DB	36	1960097	91475	26724	245073	43.99	83.92	0.79	79.97	Firmicutes	Clostridia	Lachnospirales	Lachnospiraceae	Lachnospiraceae_Ruminococcus	NA
M0DC	MGYG-HGUT-02058	98.17	N	Collinsella M0DC	234	2053133	14665	3578	54227	60.04	91.13	4.55	68.38	Actinobacteria	Coriobacteriia	Coriobacteriales	Coriobacteriaceae	Collinsella	NA
M0DD	MGYG-HGUT-04253	98.93	N	Desulfovibrio piger M0DD	36	2555020	110763	42588	197723	64.75	100	0.59	97.05	Proteobacteria	Deltaproteobacteria	Desulfovibrionales	Desulfovibrionaceae	Desulfovibrio	Desulfovibrio piger
M0DE	MGYG-HGUT-04165	97.03	N	Oscillospiraceae M0DE	25	1440244	86422	34054	279587	58.73	88.59	0	88.59	Firmicutes	Clostridia	Oscillospirales	Oscillospiraceae	Oscillospiraceae_NA	NA
M0DF	MGYG-HGUT-00154	98.35	N	Roseburia M0DF	30	2703607	188197	46611	284083	40.9	99.52	0.74	95.82	Firmicutes	Clostridia	Lachnospirales	Lachnospiraceae	Roseburia	NA
M0E0	MGYG-HGUT-03957	98.88	N	Parabacteroides M0E0	107	4576248	63878	22047	204321	46.62	94.02	0	94.02	Bacteroidetes	Bacteroidia	Bacteroidales	Tannerellaceae	Parabacteroides	NA
M0E1	MGYG-HGUT-04463	97.67	N	Oscillibacter M0E1	73	1930039	40981	14519	99976	59.63	88.87	0.67	85.52	Firmicutes	Clostridia	Oscillospirales	Oscillospiraceae	Oscillibacter	NA
M0E2	MGYG-HGUT-00562	98.48	N	Lachnospira M0E2	47	2837379	95795	36861	161356	41.78	99.33	0	99.33	Firmicutes	Clostridia	Lachnospirales	Lachnospiraceae	Lachnospira	NA
M0E3	MGYG-HGUT-00253	96.17	N	Holdemanella M0E3	110	1686032	23190	7382	68994	34.52	93.53	0	93.53	Firmicutes	Erysipelotrichia	Erysipelotrichales	Erysipelotrichaceae	Holdemanella	NA
M0E4	MGYG-HGUT-01255	97.83	N	Faecalibacterium prausnitzii M0E4	80	2463510	46404	14575	278668	59.63	93.24	0.91	88.69	Firmicutes	Clostridia	Oscillospirales	Ruminococcaceae	Faecalibacterium	Faecalibacterium prausnitzii
M0E5	MGYG-HGUT-04433	97.77	N	Bilophila M0E5	295	3226677	14593	5324	70598	59.01	87.32	0.33	85.67	Proteobacteria	Deltaproteobacteria	Desulfovibrionales	Desulfovibrionaceae	Bilophila	NA
M0E6	MGYG-HGUT-01292	94.77	Y	Bifidobacterium longum M0E6	10	2369038	352535	116712	622827	60.24	100	0	100	Actinobacteria	Actinobacteria	Bifidobacteriales	Bifidobacteriaceae	Bifidobacterium	Bifidobacterium longum
M0E7	MGYG-HGUT-01199	97.78	N	Clostridium M0E7	29	3520312	235637	67688	436439	52.39	99.21	0	99.21	Firmicutes	Clostridia	Lachnospirales	Lachnospiraceae	Lachnospiraceae_Clostridium	NA
M0E8	MGYG-HGUT-00197	97.7	N	Collinsella M0E8	22	2287751	159118	50387	301254	59.77	100	0.81	95.95	Actinobacteria	Coriobacteriia	Coriobacteriales	Coriobacteriaceae	Collinsella	NA
M0E9	MGYG-HGUT-02453	98.79	N	Akkermansia muciniphila M0E9	23	2989067	235775	68688	332942	58.07	97.96	0	97.96	Verrucomicrobiota	Verrucomicrobiae	Verrucomicrobiales	Akkermansiaceae	Akkermansia	Akkermansia muciniphila
M0EA	MGYG-HGUT-00215	97.25	N	Prevotella stercorea M0EA	68	2688223	59531	20191	237171	49.47	98.33	0.12	97.73	Bacteroidetes	Bacteroidia	Bacteroidales	Prevotellaceae	Prevotella	Prevotella stercorea
M0EB	MGYG-HGUT-04369	98.64	N	Eubacterium M0EB	50	3045319	90801	32386	351213	43.75	99.78	0	99.78	Firmicutes	Clostridia	Lachnospirales	Lachnospiraceae	Lachnospiraceae_Eubacterium	NA
M0EC	MGYG-HGUT-04601	96.53	N	CAG-433 M0EC	20	1372994	143105	55187	217659	24.57	93.82	0.56	91.02	Tenericutes	Mollicutes	Mycoplasmatales	CAG-433	CAG-433_NA	NA
M0ED	MGYG-HGUT-02558	98.06	N	Prevotella M0ED	41	2701326	104860	30685	233839	57.12	72.1	0.37	70.25	Bacteroidetes	Bacteroidia	Bacteroidales	Prevotellaceae	Prevotella	NA
M0EE	MGYG-HGUT-00072	97.97	N	Ruminococcus M0EE	69	2448859	117442	17282	227435	37	98.66	0	98.66	Firmicutes	Clostridia	Oscillospirales	Ruminococcaceae	Ruminococcaceae_Ruminococcus	NA
M0EF	MGYG-HGUT-04200	96.96	N	Oscillospiraceae M0EF	154	1480466	13238	4514	56705	53.11	85.36	0.34	83.66	Firmicutes	Clostridia	Oscillospirales	Oscillospiraceae	Oscillospiraceae_NA	NA
M0F0	MGYG-HGUT-02874	98.82	N	Oscillospiraceae M0F0	44	2010757	86180	20681	216067	55.87	94.3	0.67	90.95	Firmicutes	Clostridia	Oscillospirales	Oscillospiraceae	Oscillospiraceae_NA	NA
M0F1	MGYG-HGUT-00282	98.55	N	Roseburia M0F1	33	2925535	123908	48073	226402	46.15	97.99	0	97.99	Firmicutes	Clostridia	Lachnospirales	Lachnospiraceae	Roseburia	NA
M0F2	MGYG-HGUT-00011	82.18	Y	Staphylococcus equorum M0F2	191	2607652	22064	5946	103628	33.1	96.94	2.36	85.14	Firmicutes	Bacilli	Staphylococcales	Staphylococcaceae	Staphylococcus	Staphylococcus equorum
M0F3	MGYG-HGUT-02180	98.76	N	Clostridium M0F3	19	1509695	140303	35039	417673	27.04	77.39	0.67	74.04	Firmicutes	Clostridia	Clostridiales	Clostridiaceae	Clostridiaceae_Clostridium	NA
M0F4	MGYG-HGUT-00060	97.28	N	Lachnospira eligens M0F4	47	2764852	77500	41814	333817	37.36	98.66	0	98.66	Firmicutes	Clostridia	Lachnospirales	Lachnospiraceae	Lachnospira	Lachnospira eligens
M0F5	MGYG-HGUT-02233	97.86	N	Acutalibacter M0F5	19	2402873	182497	62298	485197	59.21	97.99	0	97.99	Firmicutes	Clostridia	Oscillospirales	Acutalibacteraceae	Acutalibacter	NA
M0F6	MGYG-HGUT-02619	94.5	Y	Faecalibacterium M0F6	30	2210757	102379	39585	378233	58.21	99.32	0	99.32	Firmicutes	Clostridia	Oscillospirales	Ruminococcaceae	Faecalibacterium	NA
M0F7	MGYG-HGUT-01570	97.8	N	Acutalibacteraceae M0F7	321	2048615	7464	3263	59434	49.33	88.5	0.56	85.7	Firmicutes	Clostridia	Oscillospirales	Acutalibacteraceae	Acutalibacteraceae_NA	NA
M0F8	MGYG-HGUT-02365	96.7	N	Bifidobacterium pseudolongum M0F8	16	1771672	260754	69316	450574	63.82	98.22	0	98.22	Actinobacteria	Actinobacteria	Bifidobacteriales	Bifidobacteriaceae	Bifidobacterium	Bifidobacterium pseudolongum
M0F9	MGYG-HGUT-01293	98.34	N	Lacticaseibacillus rhamnosus M0F9	52	2859638	84842	30761	216158	46.71	95.11	0	95.11	Firmicutes	Bacilli	Lactobacillales	Lactobacillaceae	Lacticaseibacillus	Lacticaseibacillus rhamnosus
M0FA	MGYG-HGUT-01704	98.4	N	Blautia hansenii M0FA	40	2711962	114450	49892	363935	38.66	99.36	0	99.36	Firmicutes	Clostridia	Lachnospirales	Lachnospiraceae	Blautia	Blautia hansenii
M0FB	MGYG-HGUT-01512	98.01	N	Coprobacter secundus M0FB	517	4126533	10489	3908	43536	36.49	93.68	3.08	78.28	Bacteroidetes	Bacteroidia	Bacteroidales	Coprobacteraceae	Coprobacter	Coprobacter secundus
M0FC	MGYG-HGUT-04357	98.99	N	Clostridium M0FC	18	1572077	861087	42214	861087	26.69	80.69	1.12	75.09	Firmicutes	Clostridia	Clostridiales	Clostridiaceae	Clostridiaceae_Clostridium	NA
M0FD	MGYG-HGUT-00261	95.81	N	Collinsella M0FD	57	1997450	43985	19363	141930	60.07	95.16	0.81	91.11	Actinobacteria	Coriobacteriia	Coriobacteriales	Coriobacteriaceae	Collinsella	NA
M0FE	MGYG-HGUT-01134	95.84	N	Collinsella M0FE	212	1981698	12929	4508	77030	60.09	90.51	0.88	86.11	Actinobacteria	Coriobacteriia	Coriobacteriales	Coriobacteriaceae	Collinsella	NA
M0FF	MGYG-HGUT-02191	99.13	N	CAG-313 M0FF	7	1665557	387917	187828	620634	28.62	98.67	0.11	98.12	Tenericutes	Mollicutes	Acholeplasmatales	CAG-313	CAG-313_NA	NA
M100	MGYG-HGUT-00965	98.43	N	Clostridium M100	33	1883736	89008	22393	175973	49.94	98.36	0.81	94.31	Firmicutes	Clostridia	Christensenellales	Christensenellaceae	Christensenellaceae_Clostridium	NA
M101	MGYG-HGUT-03070	96.94	N	Ruminococcaceae M101	311	1830941	7311	2980	35112	44.56	89.68	3.88	70.28	Firmicutes	Clostridia	Oscillospirales	Ruminococcaceae	Ruminococcaceae_NA	NA
M102	MGYG-HGUT-03974	97.79	N	Clostridium M102	14	1292935	132450	62624	213890	28.2	80.02	0.22	78.92	Firmicutes	Clostridia	Clostridiales	Clostridiaceae	Clostridiaceae_Clostridium	NA
M103	MGYG-HGUT-02016	98.16	N	Christensenellaceae M103	63	2474643	70395	16417	308671	58.04	98.79	0.27	97.44	Firmicutes	Clostridia	Christensenellales	Christensenellaceae	Christensenellaceae_NA	NA
M104	MGYG-HGUT-01824	98.29	N	Oscillibacter M104	41	2220456	122788	31661	358296	61.22	87.92	0.69	84.47	Firmicutes	Clostridia	Oscillospirales	Oscillospiraceae	Oscillibacter	NA
M105	MGYG-HGUT-02097	98.09	N	CAG-74 M105	35	2958023	189624	39955	435463	62.17	97.98	0.27	96.63	Firmicutes	Clostridia	Christensenellales	CAG-74	CAG-74_NA	NA
M106	MGYG-HGUT-04546	97.5	N	Mycoplasmataceae M106	14	1337371	688184	35815	688184	27.3	93.82	0	93.82	Tenericutes	Mollicutes	Mycoplasmatales	Mycoplasmataceae	Mycoplasmataceae_NA	NA
M107	MGYG-HGUT-03818	98.3	N	CAG-917 M107	10	1716060	305925	62849	699715	49.75	90.14	0	90.14	Firmicutes	Clostridia	Christensenellales	CAG-917	CAG-917_NA	NA
M108	MGYG-HGUT-04133	73.7	Y	Acutalibacteraceae M108	30	2430281	158614	47400	347247	50.88	93.96	0.67	90.61	Firmicutes	Clostridia	Oscillospirales	Acutalibacteraceae	Acutalibacteraceae_NA	NA
M109	MGYG-HGUT-01917	97.74	N	CAG-302 M109	32	1206110	74507	25756	179506	27.36	92.7	0	92.7	Tenericutes	Mollicutes	Mycoplasmatales	CAG-302	CAG-302_NA	NA
M10A	MGYG-HGUT-00249	96.55	N	Mediterraneibacter faecis M10A	78	2792867	66121	16519	139123	40.87	99.12	0	99.12	Firmicutes	Clostridia	Lachnospirales	Lachnospiraceae	Mediterraneibacter	Mediterraneibacter faecis
M10B	MGYG-HGUT-00226	97.32	N	Lactococcus lactis M10B	121	2141007	27625	8806	81561	35.13	97.1	0.09	96.65	Firmicutes	Bacilli	Lactobacillales	Streptococcaceae	Lactococcus	Lactococcus lactis
M10C	MGYG-HGUT-02041	95.76	N	Collinsella M10C	251	1752505	9003	3395	44113	60.27	83.22	0.49	80.77	Actinobacteria	Coriobacteriia	Coriobacteriales	Coriobacteriaceae	Collinsella	NA
M10D	MGYG-HGUT-01152	95.89	N	Collinsella M10D	307	1850665	6955	3158	37335	60.26	88.22	3.16	72.42	Actinobacteria	Coriobacteriia	Coriobacteriales	Coriobacteriaceae	Collinsella	NA
M10E	MGYG-HGUT-01830	98.79	N	Alistipes finegoldii M10E	18	3327099	438263	70879	646204	58.62	100	0	100	Bacteroidetes	Bacteroidia	Bacteroidales	Rikenellaceae	Alistipes	Alistipes finegoldii
M10F	MGYG-HGUT-00297	97.46	N	CAG-611 M10F	53	1587139	62649	12506	111734	31.38	93.82	0.56	91.02	Tenericutes	Mollicutes	Mycoplasmatales	CAG-611	CAG-611_NA	NA
M110	MGYG-HGUT-01370	98.71	N	Bacteroides fluxus M110	79	4169396	78721	29496	323277	45.44	98.98	0	98.98	Bacteroidetes	Bacteroidia	Bacteroidales	Bacteroidaceae	Bacteroides	Bacteroides fluxus
M111	MGYG-HGUT-04160	98.36	N	QALW01 M111	179	2217122	19420	5374	60763	47.22	92.8	0.81	88.75	Firmicutes	Clostridia	Christensenellales	QALW01	QALW01_NA	NA
M112	MGYG-HGUT-00156	96.75	N	Collinsella M112	34	2175235	124032	32727	240590	60.2	99.19	0.81	95.14	Actinobacteria	Coriobacteriia	Coriobacteriales	Coriobacteriaceae	Collinsella	NA
M113	MGYG-HGUT-02831	97.52	N	CAG-917 M113	11	1573462	315134	91059	563535	47.07	92.4	0.7	88.9	Firmicutes	Clostridia	Christensenellales	CAG-917	CAG-917_NA	NA
M114	MGYG-HGUT-00705	98.11	N	CAG-917 M114	24	1527307	99138	31677	236933	46.94	84.79	0	84.79	Firmicutes	Clostridia	Christensenellales	CAG-917	CAG-917_NA	NA
M115	MGYG-HGUT-01060	98.76	N	Dialister M115	73	1770666	36796	11930	103227	49.51	77.85	0	77.85	Firmicutes	Negativicutes	Veillonellales	Dialisteraceae	Dialister	NA
M116	MGYG-HGUT-00829	96.93	N	Olsenella M116	68	2309387	57351	16218	176603	59.99	97.58	0	97.58	Actinobacteria	Coriobacteriia	Coriobacteriales	Atopobiaceae	Olsenella	NA
M117	MGYG-HGUT-04494	99.03	N	Clostridium M117	20	1515523	200922	45150	392336	26.69	75.89	3.13	60.24	Firmicutes	Clostridia	Clostridiales	Clostridiaceae	Clostridiaceae_Clostridium	NA
M118	MGYG-HGUT-03166	97.09	N	Faecalibacterium M118	102	2353877	39743	10895	147471	57.95	94.39	1.7	85.89	Firmicutes	Clostridia	Oscillospirales	Ruminococcaceae	Faecalibacterium	NA
M119	MGYG-HGUT-02224	98.47	N	Faecalibacterium M119	52	2295318	68711	19643	185931	58.34	99.57	0.85	95.32	Firmicutes	Clostridia	Oscillospirales	Ruminococcaceae	Faecalibacterium	NA
M11A	MGYG-HGUT-00563	98.54	N	Collinsella M11A	20	2231435	181437	44686	368397	59.48	99.19	0.81	95.14	Actinobacteria	Coriobacteriia	Coriobacteriales	Coriobacteriaceae	Collinsella	NA
M11B	MGYG-HGUT-00723	96.96	N	Clostridium M11B	13	2174492	292089	85155	606742	51.32	97.27	0	97.27	Firmicutes	Clostridia	Oscillospirales	Acutalibacteraceae	Acutalibacteraceae_Clostridium	NA
M11C	MGYG-HGUT-02616	99.23	N	Azospirillum M11C	61	1717033	48652	13243	99024	47.5	95.7	0	95.7	Proteobacteria	Alphaproteobacteria	Rhodospirillales	Rhodospirillaceae	Azospirillum	NA
M11D	MGYG-HGUT-04388	98.14	N	Oscillospiraceae M11D	44	2056227	76426	24246	183958	53.49	90.94	0.67	87.59	Firmicutes	Clostridia	Oscillospirales	Oscillospiraceae	Oscillospiraceae_NA	NA
M11E	MGYG-HGUT-00774	98.54	N	Enterocloster M11E	156	3035683	29360	9296	81061	43.38	96.99	1.27	90.64	Firmicutes	Clostridia	Lachnospirales	Lachnospiraceae	Enterocloster	NA
M11F	MGYG-HGUT-02545	97.07	N	Faecalibacterium prausnitzii M11F	32	2436906	108647	35188	362729	58.8	100	0	100	Firmicutes	Clostridia	Oscillospirales	Ruminococcaceae	Faecalibacterium	Faecalibacterium prausnitzii
M120	MGYG-HGUT-03042	97.21	N	Gemmiger M120	31	2657996	105705	51944	231096	58.55	98.64	0	98.64	Firmicutes	Clostridia	Oscillospirales	Ruminococcaceae	Gemmiger	NA
M121	MGYG-HGUT-02565	97.52	N	Veillonella magna M121	35	2034221	84723	31545	191693	44.85	100	0	100	Firmicutes	Negativicutes	Veillonellales	Veillonellaceae	Veillonella	Veillonella magna
M122	MGYG-HGUT-02437	93.97	Y	Blautia coccoides M122	657	3922446	7416	3091	38495	46.69	80.74	0	80.74	Firmicutes	Clostridia	Lachnospirales	Lachnospiraceae	Blautia	Blautia coccoides
M123	MGYG-HGUT-04000	98.36	N	Clostridium M123	18	1269920	139676	35126	253243	26.76	76.9	0.7	73.4	Firmicutes	Clostridia	Clostridiales	Clostridiaceae	Clostridiaceae_Clostridium	NA
M124	MGYG-HGUT-00259	98.19	N	Clostridium M124	62	2817855	75390	21306	182483	49.22	98.73	1.27	92.38	Firmicutes	Clostridia	Lachnospirales	Lachnospiraceae	Lachnospiraceae_Clostridium	NA
M125	MGYG-HGUT-01688	99.71	N	Hungatella hathewayi M125	126	5272234	72017	23678	368976	50.32	94.99	1.58	87.09	Firmicutes	Clostridia	Lachnospirales	Lachnospiraceae	Hungatella	Hungatella hathewayi
M126	MGYG-HGUT-04452	98.54	N	Clostridium M126	20	1405655	173943	26952	380664	28.76	74.65	0.67	71.3	Firmicutes	Clostridia	Clostridiales	Clostridiaceae	Clostridiaceae_Clostridium	NA
M127	MGYG-HGUT-01413	96.06	N	Enorma massiliensis M127	22	2278180	165479	55521	253718	61.6	99.19	0.81	95.14	Actinobacteria	Coriobacteriia	Coriobacteriales	Coriobacteriaceae	Enorma	Enorma massiliensis
M128	MGYG-HGUT-00451	97.82	N	UBA1820 M128	68	1771125	40230	12253	94846	56.69	91.91	0	91.91	Bacteroidetes	Flavobacteriia	Flavobacteriales	UBA1820	UBA1820_NA	NA
M129	MGYG-HGUT-03682	98.13	N	Ruthenibacterium lactatiformans M129	52	3161761	93631	32387	303831	58.25	97.96	0	97.96	Firmicutes	Clostridia	Oscillospirales	Ruminococcaceae	Ruthenibacterium	Ruthenibacterium lactatiformans
M12A	MGYG-HGUT-04196	97.53	N	Oscillibacter M12A	36	2056229	125686	23844	174828	61.03	93.96	0	93.96	Firmicutes	Clostridia	Oscillospirales	Oscillospiraceae	Oscillibacter	NA
M12B	MGYG-HGUT-02395	98.52	N	Bifidobacterium adolescentis M12B	7	2091498	659121	116419	783168	59.14	100	0	100	Actinobacteria	Actinobacteria	Bifidobacteriales	Bifidobacteriaceae	Bifidobacterium	Bifidobacterium adolescentis
M12C	MGYG-HGUT-00884	97.81	N	Oscillospiraceae M12C	48	2033141	59785	21282	146699	61.89	90.88	1.34	84.18	Firmicutes	Clostridia	Oscillospirales	Oscillospiraceae	Oscillospiraceae_NA	NA
M12D	MGYG-HGUT-01400	99.09	N	Erysipelatoclostridium ramosum M12D	38	3352636	162226	49805	467041	31.23	100	0	100	Firmicutes	Erysipelotrichia	Erysipelotrichales	Erysipelotrichaceae	Erysipelatoclostridium	Erysipelatoclostridium ramosum
M12E	MGYG-HGUT-00653	99	N	Bacteroides M12E	38	2537440	110075	29483	262192	45.76	98.68	0	98.68	Bacteroidetes	Bacteroidia	Bacteroidales	Bacteroidaceae	Bacteroides	NA
M12F	MGYG-HGUT-03169	98.52	N	CAG-917 M12F	22	1624139	122955	35411	388062	56.01	89.8	0	89.8	Firmicutes	Clostridia	Christensenellales	CAG-917	CAG-917_NA	NA
M130	MGYG-HGUT-00078	98.75	N	Lachnospira rogosae M130	33	2658942	170222	40830	302696	35.99	99.33	0	99.33	Firmicutes	Clostridia	Lachnospirales	Lachnospiraceae	Lachnospira	Lachnospira rogosae
M131	MGYG-HGUT-04222	98.07	N	Clostridium M131	20	1575197	136502	38027	614396	28.13	75.89	0.67	72.54	Firmicutes	Clostridia	Clostridiales	Clostridiaceae	Clostridiaceae_Clostridium	NA
M132	MGYG-HGUT-02485	98.87	N	Fusobacterium mortiferum M132	45	2533568	109009	32415	271644	29.04	98.88	1.12	93.28	Fusobacteriota	Fusobacteriia	Fusobacteriales	Fusobacteriaceae	Fusobacterium	Fusobacterium mortiferum
M133	MGYG-HGUT-01001	98.73	N	Prevotella M133	57	3269137	93695	32317	201299	51.1	97.97	0.51	95.42	Bacteroidetes	Bacteroidia	Bacteroidales	Prevotellaceae	Prevotella	NA
M134	MGYG-HGUT-00028	98.87	N	Anaerostipes hadrus M134	42	2176641	90283	23378	211395	36.69	89.26	1.34	82.56	Firmicutes	Clostridia	Lachnospirales	Lachnospiraceae	Anaerostipes	Anaerostipes hadrus
M135	MGYG-HGUT-01141	98.92	N	Roseburia M135	53	2581823	66544	22258	400743	41.1	97.09	0.67	93.74	Firmicutes	Clostridia	Lachnospirales	Lachnospiraceae	Roseburia	NA
M136	MGYG-HGUT-00667	98.28	N	Porphyromonadaceae M136	216	1755201	10462	4129	42954	56.26	79.25	0.22	78.15	Bacteroidetes	Bacteroidia	Bacteroidales	Porphyromonadaceae	Porphyromonadaceae_NA	NA
M137	MGYG-HGUT-01365	98.93	N	Phascolarctobacterium succinatutens M137	55	2114284	55814	20523	157564	47.7	100	0.9	95.5	Firmicutes	Negativicutes	Acidaminococcales	Acidaminococcaceae	Phascolarctobacterium	Phascolarctobacterium succinatutens
M138	MGYG-HGUT-01420	97.07	N	Alistipes senegalensis M138	43	3657430	136106	38953	325697	58.69	99.76	0.48	97.36	Bacteroidetes	Bacteroidia	Bacteroidales	Rikenellaceae	Alistipes	Alistipes senegalensis
M139	MGYG-HGUT-01345	96.74	N	Bacteroides xylanisolvens M139	124	5927103	80373	23645	232314	41.95	97.74	0	97.74	Bacteroidetes	Bacteroidia	Bacteroidales	Bacteroidaceae	Bacteroides	Bacteroides xylanisolvens
M13A	MGYG-HGUT-02447	99.12	N	Mesosutterella multiformis M13A	13	2547340	426801	81698	515884	56.97	96.88	0	96.88	Proteobacteria	Gammaproteobacteria	Burkholderiales	Burkholderiaceae	Mesosutterella	Mesosutterella multiformis
M13B	MGYG-HGUT-02060	98.2	N	Oscillospiraceae M13B	51	2289849	64681	27286	139566	60.94	92.62	0	92.62	Firmicutes	Clostridia	Oscillospirales	Oscillospiraceae	Oscillospiraceae_NA	NA
M13C	MGYG-HGUT-03900	96.12	N	Collinsella M13C	87	2183279	36292	12686	122942	59.89	97.18	0.81	93.13	Actinobacteria	Coriobacteriia	Coriobacteriales	Coriobacteriaceae	Collinsella	NA
M13D	MGYG-HGUT-00115	93.52	Y	Clostridium M13D	57	3571290	93055	34835	328453	29.86	98.46	2.52	85.86	Firmicutes	Clostridia	Clostridiales	Clostridiaceae	Clostridiaceae_Clostridium	NA
M13E	MGYG-HGUT-03820	97.84	N	Oscillospiraceae M13E	47	2196355	68336	23999	191517	61.67	86.91	0.08	86.51	Firmicutes	Clostridia	Oscillospirales	Oscillospiraceae	Oscillospiraceae_NA	NA
M13F	MGYG-HGUT-02190	99.44	N	Clostridium M13F	49	2578082	94803	27141	311586	28.73	98.36	0	98.36	Firmicutes	Clostridia	Clostridiales	Clostridiaceae	Clostridiaceae_Clostridium	NA
M140	MGYG-HGUT-00681	98.41	N	Lactococcus raffinolactis M140	67	1954050	46049	12758	167029	40.51	96.98	1.26	90.68	Firmicutes	Bacilli	Lactobacillales	Streptococcaceae	Lactococcus	Lactococcus raffinolactis
M141	MGYG-HGUT-03325	97.94	N	Leuconostoc lactis M141	75	1488944	32982	8736	133943	44	97.91	0.08	97.51	Firmicutes	Bacilli	Lactobacillales	Lactobacillaceae	Leuconostoc	Leuconostoc lactis
M142	MGYG-HGUT-03683	98.43	N	Bifidobacterium pseudocatenulatum M142	14	2156917	272267	53961	566312	56.37	100	0	100	Actinobacteria	Actinobacteria	Bifidobacteriales	Bifidobacteriaceae	Bifidobacterium	Bifidobacterium pseudocatenulatum
M143	MGYG-HGUT-01527	91.02	Y	Fournierella M143	56	2768888	64580	25086	329003	60.02	95.92	0.23	94.77	Firmicutes	Clostridia	Oscillospirales	Ruminococcaceae	Fournierella	NA
M144	MGYG-HGUT-00059	98.1	N	Lawsonibacter M144	27	2389599	128118	48397	262909	56.67	98.83	0	98.83	Firmicutes	Clostridia	Oscillospirales	Oscillospiraceae	Lawsonibacter	NA
M145	MGYG-HGUT-03926	97.63	N	Rikenella microfusus M145	44	2580842	81895	32582	195754	57.61	100	0	100	Bacteroidetes	Bacteroidia	Bacteroidales	Rikenellaceae	Rikenella	Rikenella microfusus
M146	MGYG-HGUT-01820	96.8	N	Anaerotignum lactatifermentans M146	74	2811141	57785	19000	176334	45.13	97.32	0	97.32	Firmicutes	Clostridia	Lachnospirales	Anaerotignaceae	Anaerotignum	Anaerotignum lactatifermentans
M147	MGYG-HGUT-02586	98.82	N	Anaerovoracaceae M147	79	1744326	35171	10620	154709	43.97	96.64	0.71	93.09	Firmicutes	Clostridia	Peptostreptococcales	Anaerovoracaceae	Anaerovoracaceae_NA	NA
M148	MGYG-HGUT-00846	96.43	N	Collinsella M148	45	2076159	66677	23897	166576	60.2	98.39	0.81	94.34	Actinobacteria	Coriobacteriia	Coriobacteriales	Coriobacteriaceae	Collinsella	NA
M149	MGYG-HGUT-01007	98.84	N	Intestinibacter bartlettii M149	179	3178129	31435	7860	111759	28.53	96.5	0.35	94.75	Firmicutes	Clostridia	Peptostreptococcales	Peptostreptococcaceae	Intestinibacter	Intestinibacter bartlettii
M14A	MGYG-HGUT-00201	98.41	N	Blautia M14A	127	3260985	38596	13960	103448	45.43	96.2	0.95	91.45	Firmicutes	Clostridia	Lachnospirales	Lachnospiraceae	Blautia	NA
M14B	MGYG-HGUT-04639	98.9	N	Azospirillum M14B	51	1752827	55187	17477	219687	45.8	97.85	0	97.85	Proteobacteria	Alphaproteobacteria	Rhodospirillales	Rhodospirillaceae	Azospirillum	NA
M14C	MGYG-HGUT-00370	98.04	N	Oscillospiraceae M14C	116	3398042	61187	16639	186497	55.82	94.63	1.57	86.78	Firmicutes	Clostridia	Oscillospirales	Oscillospiraceae	Oscillospiraceae_NA	NA
M14E	MGYG-HGUT-02478	98.8	N	Phocaeicola dorei M14E	106	5024368	81155	29889	320100	41.53	99.25	0	99.25	Bacteroidetes	Bacteroidia	Bacteroidales	Bacteroidaceae	Phocaeicola	Phocaeicola dorei
M14F	MGYG-HGUT-00048	98.68	N	Clostridium ventriculi M14F	127	2495611	28736	9729	91325	27.01	97.51	1.36	90.71	Firmicutes	Clostridia	Clostridiales	Clostridiaceae	Clostridiaceae_Clostridium	Clostridium ventriculi
M150	MGYG-HGUT-01160	99.13	N	Eubacterium M150	22	2229848	150105	58589	319052	33.3	98.66	0.67	95.31	Firmicutes	Clostridia	Lachnospirales	Lachnospiraceae	Lachnospiraceae_Eubacterium	NA
M151	MGYG-HGUT-00842	98.2	N	Collinsella M151	65	1846377	54166	16074	133378	62.53	98.39	0.4	96.39	Actinobacteria	Coriobacteriia	Coriobacteriales	Coriobacteriaceae	Collinsella	NA
M152	MGYG-HGUT-02448	99.73	N	Evtepia gabavorous M152	41	2372940	140454	23414	345782	58.35	97.99	0.67	94.64	Firmicutes	Clostridia	Oscillospirales	Oscillospiraceae	Evtepia	Evtepia gabavorous
M153	MGYG-HGUT-02780	83.53	Y	Gemmiger M153	15	1755990	257715	72762	359789	61.77	70.75	0	70.75	Firmicutes	Clostridia	Oscillospirales	Ruminococcaceae	Gemmiger	NA
M154	MGYG-HGUT-03820	83.82	Y	Oscillospiraceae M154	45	2277570	77084	24861	185584	63.75	95.36	0	95.36	Firmicutes	Clostridia	Oscillospirales	Oscillospiraceae	Oscillospiraceae_NA	NA
M155	MGYG-HGUT-00174	98.3	N	Parabacteroides M155	78	6649938	154462	45950	363715	43.09	98.82	0.38	96.92	Bacteroidetes	Bacteroidia	Bacteroidales	Tannerellaceae	Parabacteroides	NA
M156	MGYG-HGUT-04044	78.91	Y	CAG-74 M156	387	1931300	5716	2758	21771	61.39	78.57	1.21	72.52	Firmicutes	Clostridia	Christensenellales	CAG-74	CAG-74_NA	NA
M157	MGYG-HGUT-02974	99.03	N	Frisingicoccus caecimuris M157	25	2289609	144360	47051	295889	43.84	96.64	0	96.64	Firmicutes	Clostridia	Lachnospirales	Lachnospiraceae	Frisingicoccus	Frisingicoccus caecimuris
M158	MGYG-HGUT-00349	98.69	N	CAG-917 M158	10	1433552	332132	74844	422611	49.01	95.56	0.16	94.76	Firmicutes	Clostridia	Christensenellales	CAG-917	CAG-917_NA	NA
M159	MGYG-HGUT-00373	98.7	N	Clostridium M159	32	2608743	199657	37451	285547	49.83	94.76	0	94.76	Firmicutes	Clostridia	Clostridiales	Clostridiaceae	Clostridiaceae_Clostridium	NA
M15A	MGYG-HGUT-00651	98.23	N	Oscillospiraceae M15A	167	2237417	20947	6242	61495	61.47	92.19	0.67	88.84	Firmicutes	Clostridia	Oscillospirales	Oscillospiraceae	Oscillospiraceae_NA	NA
M15B	MGYG-HGUT-04125	99.28	N	Ruminococcaceae M15B	75	2217958	43939	15398	114133	55.82	95.39	0	95.39	Firmicutes	Clostridia	Oscillospirales	Ruminococcaceae	Ruminococcaceae_NA	NA
M15C	MGYG-HGUT-03820	85.02	Y	Oscillospiraceae M15C	156	2139933	18432	6661	66132	60.36	91.22	1.52	83.62	Firmicutes	Clostridia	Oscillospirales	Oscillospiraceae	Oscillospiraceae_NA	NA
M15D	MGYG-HGUT-01331	99.79	N	Oxalobacter formigenes M15D	43	2369102	111198	23895	249234	49.66	98.92	1.44	91.72	Proteobacteria	Gammaproteobacteria	Burkholderiales	Burkholderiaceae	Oxalobacter	Oxalobacter formigenes
M15E	MGYG-HGUT-00743	97.05	N	Oscillospiraceae M15E	64	2512074	69904	19126	142044	56.59	99.11	0	99.11	Firmicutes	Clostridia	Oscillospirales	Oscillospiraceae	Oscillospiraceae_NA	NA
M15F	MGYG-HGUT-03077	98.79	N	Gastranaerophilaceae M15F	34	2243133	119097	30148	403936	35.18	89.74	0.28	88.34	Cyanobacteria	Vampirovibrionia	Gastranaerophilales	Gastranaerophilaceae	Gastranaerophilaceae_NA	NA
M160	MGYG-HGUT-01838	98.07	N	Gastranaerophilaceae M160	37	2212859	118469	33725	272811	34.57	88.89	0.85	84.64	Cyanobacteria	Vampirovibrionia	Gastranaerophilales	Gastranaerophilaceae	Gastranaerophilaceae_NA	NA
M161	MGYG-HGUT-01985	98.99	N	Azospirillum M161	54	1675449	39863	14641	144268	46.97	90.32	0	90.32	Proteobacteria	Alphaproteobacteria	Rhodospirillales	Rhodospirillaceae	Azospirillum	NA
M162	MGYG-HGUT-00851	98.19	N	Porphyromonadaceae M162	129	2176452	26044	8073	88746	56.21	84.47	1.07	79.12	Bacteroidetes	Bacteroidia	Bacteroidales	Porphyromonadaceae	Porphyromonadaceae_NA	NA
M163	MGYG-HGUT-04639	78.91	Y	Azospirillum M163	35	1576320	75762	17796	198356	50.95	97.79	0	97.79	Proteobacteria	Alphaproteobacteria	Rhodospirillales	Rhodospirillaceae	Azospirillum	NA
M164	MGYG-HGUT-01321	98.31	N	Desulfovibrio piger M164	49	2417216	87209	27097	168240	63.89	99.88	0.59	96.93	Proteobacteria	Deltaproteobacteria	Desulfovibrionales	Desulfovibrionaceae	Desulfovibrio	Desulfovibrio piger
M165	MGYG-HGUT-01178	97.88	N	Lachnospiraceae M165	172	2570572	20953	7309	90863	50.79	93.25	0.51	90.7	Firmicutes	Clostridia	Lachnospirales	Lachnospiraceae	Lachnospiraceae_NA	NA
M166	MGYG-HGUT-02769	96.63	N	Clostridium M166	32	1419281	81573	23117	205541	27.52	72.59	1.4	65.59	Firmicutes	Clostridia	Clostridiales	Clostridiaceae	Clostridiaceae_Clostridium	NA
M167	MGYG-HGUT-00839	98.91	N	Clostridium M167	80	2804261	70697	15506	229359	26.82	96.77	0.16	95.97	Firmicutes	Clostridia	Clostridiales	Clostridiaceae	Clostridiaceae_Clostridium	NA
M168	MGYG-HGUT-04099	98.73	N	Eubacterium M168	22	1896137	126569	40540	272406	43.65	97.32	0	97.32	Firmicutes	Clostridia	Oscillospirales	Acutalibacteraceae	Acutalibacteraceae_Eubacterium	NA
M169	MGYG-HGUT-01142	96.92	N	Collinsella M169	35	2253173	106836	28652	274856	59.63	100	0.81	95.95	Actinobacteria	Coriobacteriia	Coriobacteriales	Coriobacteriaceae	Collinsella	NA
M16A	MGYG-HGUT-01531	98.44	N	Enterocloster M16A	46	2935338	127021	35933	267372	47.2	99.37	0	99.37	Firmicutes	Clostridia	Lachnospirales	Lachnospiraceae	Enterocloster	NA
M16B	MGYG-HGUT-00255	98.21	N	Clostridium M16B	38	2815412	100994	36679	362870	48.72	100	0	100	Firmicutes	Clostridia	Lachnospirales	Lachnospiraceae	Lachnospiraceae_Clostridium	NA
M16C	MGYG-HGUT-00037	98.93	N	Turicibacter M16C	113	2671821	38682	11321	111425	34.14	91.05	2.39	79.1	Firmicutes	Bacilli	Haloplasmatales	Turicibacteraceae	Turicibacter	NA
M16D	MGYG-HGUT-01304	98.8	N	Erysipelatoclostridium spiroforme M16D	68	2389345	59660	18588	125464	28.06	100	0	100	Firmicutes	Erysipelotrichia	Erysipelotrichales	Erysipelotrichaceae	Erysipelatoclostridium	Erysipelatoclostridium spiroforme
M16E	MGYG-HGUT-02572	98.47	N	Clostridium M16E	19	1329005	110991	26618	492657	27.01	74.21	0.24	73.01	Firmicutes	Clostridia	Clostridiales	Clostridiaceae	Clostridiaceae_Clostridium	NA
M16F	MGYG-HGUT-00646	97.87	N	Eubacterium M16F	15	1954294	225924	93617	380058	37.85	98.66	0	98.66	Firmicutes	Clostridia	Oscillospirales	Acutalibacteraceae	Acutalibacteraceae_Eubacterium	NA
M170	MGYG-HGUT-01129	98.8	N	Ruminococcus M170	15	1754013	198522	44952	368621	46.96	85.91	0	85.91	Firmicutes	Clostridia	Oscillospirales	Ruminococcaceae	Ruminococcaceae_Ruminococcus	NA
M171	MGYG-HGUT-01831	97.49	N	Clostridium M171	225	2413236	15367	5340	59024	36.32	84.07	1.01	79.02	Firmicutes	Clostridia	Lachnospirales	Lachnospiraceae	Lachnospiraceae_Clostridium	NA
M172	MGYG-HGUT-02602	99.16	N	Eubacterium M172	177	1986678	16447	5444	46122	33.85	95.97	1.34	89.27	Firmicutes	Clostridia	Lachnospirales	Lachnospiraceae	Lachnospiraceae_Eubacterium	NA
M173	MGYG-HGUT-00018	98.3	N	Coprococcus eutactus M173	23	2781609	247708	50948	468427	43.18	99.33	0	99.33	Firmicutes	Clostridia	Lachnospirales	Lachnospiraceae	Coprococcus	Coprococcus eutactus
M174	MGYG-HGUT-00280	98.71	N	Roseburia M174	15	2374600	256804	89831	553592	45.2	98.43	0.24	97.23	Firmicutes	Clostridia	Lachnospirales	Lachnospiraceae	Roseburia	NA
M175	MGYG-HGUT-01627	98.29	N	Gemmiger M175	54	2592462	75537	30866	154176	58.13	97.28	0	97.28	Firmicutes	Clostridia	Oscillospirales	Ruminococcaceae	Gemmiger	NA
M176	MGYG-HGUT-04292	79.64	Y	Acutalibacteraceae M176	59	2361769	65095	17265	196612	56.24	96.64	0.69	93.19	Firmicutes	Clostridia	Oscillospirales	Acutalibacteraceae	Acutalibacteraceae_NA	NA
M177	MGYG-HGUT-01186	96.9	N	Agathobacter M177	394	2671256	9105	3233	36908	38.8	84.34	2.87	69.99	Firmicutes	Clostridia	Lachnospirales	Lachnospiraceae	Agathobacter	NA
M178	MGYG-HGUT-02872	97.52	N	Ruminococcaceae M178	207	2954703	24399	6466	78803	55.22	84.21	0	84.21	Firmicutes	Clostridia	Oscillospirales	Ruminococcaceae	Ruminococcaceae_NA	NA
M179	MGYG-HGUT-00170	99.67	N	Alistipes M179	19	2913624	276477	98534	322483	54.59	100	0	100	Bacteroidetes	Bacteroidia	Bacteroidales	Rikenellaceae	Alistipes	NA
M17A	MGYG-HGUT-03702	97.82	N	Eisenbergiella M17A	43	2988774	108884	43710	297186	48.47	98.66	0.19	97.71	Firmicutes	Clostridia	Lachnospirales	Lachnospiraceae	Eisenbergiella	NA
M17B	MGYG-HGUT-01576	99.2	N	Oscillibacter M17B	249	3053509	19987	5265	80761	55.67	97.65	0.73	94	Firmicutes	Clostridia	Oscillospirales	Oscillospiraceae	Oscillibacter	NA
M17C	MGYG-HGUT-00003	98.14	N	Alistipes shahii M17C	30	3010488	166818	45184	315638	58.74	100	0	100	Bacteroidetes	Bacteroidia	Bacteroidales	Rikenellaceae	Alistipes	Alistipes shahii
M17D	MGYG-HGUT-00086	96.61	N	Lawsonibacter M17D	38	2360731	134166	28801	241440	61.1	91.61	0	91.61	Firmicutes	Clostridia	Oscillospirales	Oscillospiraceae	Lawsonibacter	NA
M17E	MGYG-HGUT-02327	98.37	N	Dysosmobacter welbionis M17E	56	2430440	61612	19893	212965	61.81	98.66	0	98.66	Firmicutes	Clostridia	Oscillospirales	Oscillospiraceae	Dysosmobacter	Dysosmobacter welbionis
M17F	MGYG-HGUT-00076	98.16	N	Roseburia intestinalis M17F	74	3574891	74855	26925	248609	42.63	99.03	0.36	97.23	Firmicutes	Clostridia	Lachnospirales	Lachnospiraceae	Roseburia	Roseburia intestinalis
M180	MGYG-HGUT-00563	96.06	N	Collinsella M180	37	2151883	95692	35184	194634	60.11	96.77	0.81	92.72	Actinobacteria	Coriobacteriia	Coriobacteriales	Coriobacteriaceae	Collinsella	NA
M181	MGYG-HGUT-00241	99.4	N	Desulfovibrio legallii M181	69	2667231	75520	18981	174591	62.81	99.41	0	99.41	Proteobacteria	Deltaproteobacteria	Desulfovibrionales	Desulfovibrionaceae	Desulfovibrio	Desulfovibrio legallii
M182	MGYG-HGUT-00200	98.21	N	Blautia M182	160	3851018	56149	9508	242338	40.8	97.47	0	97.47	Firmicutes	Clostridia	Lachnospirales	Lachnospiraceae	Blautia	NA
M183	MGYG-HGUT-02538	99.07	N	Klebsiella pneumoniae M183	27	4939309	210985	123669	457484	57.88	98.51	0.04	98.31	Proteobacteria	Gammaproteobacteria	Enterobacterales	Enterobacteriaceae	Klebsiella	Klebsiella pneumoniae
M184	MGYG-HGUT-00431	98.98	N	CAG-288 M184	18	1506022	172867	61498	234784	30.56	92.13	0	92.13	Tenericutes	Mollicutes	RFN20	CAG-288	CAG-288_NA	NA
M185	MGYG-HGUT-03237	99.24	N	Victivallis M185	62	4676365	112063	39951	429133	60.82	94.59	2.03	84.44	Verrucomicrobiota	Lentisphaeria	Victivallales	Victivallaceae	Victivallis	NA
M186	MGYG-HGUT-04487	98.38	N	Oscillibacter M186	30	1998028	119070	32503	294361	61.86	87.92	0	87.92	Firmicutes	Clostridia	Oscillospirales	Oscillospiraceae	Oscillibacter	NA
M187	MGYG-HGUT-00740	98.93	N	CAG-312 M187	111	2215535	29452	9901	81635	58.16	91.89	1.35	85.14	Verrucomicrobiota	Verrucomicrobiae	Opitutales	CAG-312	CAG-312_NA	NA
M188	MGYG-HGUT-00945	97.91	N	Clostridium M188	48	1557901	94208	15091	141716	29.59	78.35	0.67	75	Firmicutes	Clostridia	Clostridiales	Clostridiaceae	Clostridiaceae_Clostridium	NA
M189	MGYG-HGUT-01155	97.32	N	Oscillospiraceae M189	263	1750740	8519	3343	39673	60.4	75.46	2.01	65.41	Firmicutes	Clostridia	Oscillospirales	Oscillospiraceae	Oscillospiraceae_NA	NA
M18A	MGYG-HGUT-00730	97.42	N	Christensenellaceae M18A	41	2238307	83795	32999	152438	52.74	98.39	0	98.39	Firmicutes	Clostridia	Christensenellales	Christensenellaceae	Christensenellaceae_NA	NA
M18B	MGYG-HGUT-01756	99.74	N	Ruminococcus M18B	41	2396349	192816	40793	332611	39.55	98.66	0	98.66	Firmicutes	Clostridia	Oscillospirales	Ruminococcaceae	Ruminococcaceae_Ruminococcus	NA
M18C	MGYG-HGUT-04498	98.41	N	CAG-288 M18C	50	1108891	32670	12328	124323	29.69	78.09	0	78.09	Tenericutes	Mollicutes	RFN20	CAG-288	CAG-288_NA	NA
M18D	MGYG-HGUT-01136	97.19	N	Oscillospiraceae M18D	38	2062667	70198	27764	149489	61.58	96.31	0.67	92.96	Firmicutes	Clostridia	Oscillospirales	Oscillospiraceae	Oscillospiraceae_NA	NA
M18E	MGYG-HGUT-01230	97.07	N	Eubacterium M18E	8	1392777	224292	124883	369560	41.66	74.5	0	74.5	Firmicutes	Clostridia	Oscillospirales	Acutalibacteraceae	Acutalibacteraceae_Eubacterium	NA
M18F	MGYG-HGUT-01770	97.3	N	Prevotella M18F	78	3072218	57683	22696	124286	46.12	96.28	1.13	90.63	Bacteroidetes	Bacteroidia	Bacteroidales	Prevotellaceae	Prevotella	NA
M190	MGYG-HGUT-04490	98	N	Muribaculum M190	52	3512282	105783	37908	388261	48.57	99.43	0.5	96.93	Bacteroidetes	Bacteroidia	Bacteroidales	Muribaculaceae	Muribaculum	NA
M191	MGYG-HGUT-02455	94.98	Y	Bacteroides M191	61	6647192	161587	60514	540476	43.26	99.07	0.19	98.12	Bacteroidetes	Bacteroidia	Bacteroidales	Bacteroidaceae	Bacteroides	NA
M192	MGYG-HGUT-03686	97.4	N	Oscillospiraceae M192	44	2262731	83383	24862	284903	58.56	98.66	0	98.66	Firmicutes	Clostridia	Oscillospirales	Oscillospiraceae	Oscillospiraceae_NA	NA
M193	MGYG-HGUT-04070	98.78	N	Christensenellaceae M193	60	1847401	56690	15481	142102	47.91	86.42	0.81	82.37	Firmicutes	Clostridia	Christensenellales	Christensenellaceae	Christensenellaceae_NA	NA
M194	MGYG-HGUT-01156	98.56	N	CAG-74 M194	388	2704370	9012	3321	36781	60.73	91.56	3.9	72.06	Firmicutes	Clostridia	Christensenellales	CAG-74	CAG-74_NA	NA
M195	MGYG-HGUT-04426	98.46	N	Catabacteriaceae M195	12	883571	115117	36763	215921	35.29	90.45	0	90.45	Firmicutes	Clostridia	Christensenellales	Catabacteriaceae	Catabacteriaceae_NA	NA
M196	MGYG-HGUT-02225	80.27	Y	Muribaculaceae M196	27	2015724	112524	51616	277158	57.57	91.19	0	91.19	Bacteroidetes	Bacteroidia	Bacteroidales	Muribaculaceae	Muribaculaceae_NA	NA
M197	MGYG-HGUT-00500	96.78	N	Oscillospiraceae M197	40	2679657	97512	31989	313117	56.39	98.43	1.01	93.38	Firmicutes	Clostridia	Oscillospirales	Oscillospiraceae	Oscillospiraceae_NA	NA
M198	MGYG-HGUT-02152	98.45	N	Oscillospiraceae M198	105	2316149	33367	11709	114450	62.98	93.08	0.89	88.63	Firmicutes	Clostridia	Oscillospirales	Oscillospiraceae	Oscillospiraceae_NA	NA
M199	MGYG-HGUT-00171	97.9	N	Blautia M199	118	2732861	46076	10263	164652	43.11	93.92	2.13	83.27	Firmicutes	Clostridia	Lachnospirales	Lachnospiraceae	Blautia	NA
M19A	MGYG-HGUT-04237	96.09	N	Clostridium M19A	46	1588643	64974	17057	164363	27.08	79.35	0	79.35	Firmicutes	Clostridia	Clostridiales	Clostridiaceae	Clostridiaceae_Clostridium	NA
M19B	MGYG-HGUT-02773	96.6	N	Clostridium M19B	18	1551886	154277	51525	387542	29.71	78.79	0.67	75.44	Firmicutes	Clostridia	Clostridiales	Clostridiaceae	Clostridiaceae_Clostridium	NA
M19C	MGYG-HGUT-02549	98.65	N	Bacteroides caccae M19C	62	4534424	136821	37978	318891	42	98.36	0.46	96.06	Bacteroidetes	Bacteroidia	Bacteroidales	Bacteroidaceae	Bacteroides	Bacteroides caccae
M19D	MGYG-HGUT-02841	98.04	N	Oscillospiraceae M19D	70	2491788	56937	19472	104232	59.92	93.12	1.36	86.32	Firmicutes	Clostridia	Oscillospirales	Oscillospiraceae	Oscillospiraceae_NA	NA
M19E	MGYG-HGUT-02202	95.9	N	Dorea M19E	38	2091289	87032	24087	183326	52.5	97.66	0	97.66	Firmicutes	Clostridia	Lachnospirales	Lachnospiraceae	Dorea	NA
M19F	MGYG-HGUT-04234	97.65	N	Massilimicrobiota M19F	57	2393924	79626	21553	226096	31.34	100	0.13	99.35	Firmicutes	Erysipelotrichia	Erysipelotrichales	Erysipelotrichaceae	Massilimicrobiota	NA
M1A0	MGYG-HGUT-01711	96.93	N	Holdemanella biformis M1A0	68	2086652	52801	13544	147306	33.74	97.3	0.13	96.65	Firmicutes	Erysipelotrichia	Erysipelotrichales	Erysipelotrichaceae	Holdemanella	Holdemanella biformis
M1A1	MGYG-HGUT-02697	99.17	N	Acutalibacteraceae M1A1	35	2698985	95806	47064	231824	58.53	99.33	1.68	90.93	Firmicutes	Clostridia	Oscillospirales	Acutalibacteraceae	Acutalibacteraceae_NA	NA
M1A2	MGYG-HGUT-02266	79.64	Y	Clostridiaceae M1A2	56	1686923	54574	13232	130143	29.23	77.79	1.12	72.19	Firmicutes	Clostridia	Clostridiales	Clostridiaceae	Clostridiaceae_NA	NA
M1A3	MGYG-HGUT-00808	97.69	N	Oscillibacter M1A3	55	2504795	94679	22389	221916	63.14	97.32	1.34	90.62	Firmicutes	Clostridia	Oscillospirales	Oscillospiraceae	Oscillibacter	NA
M1A4	MGYG-HGUT-02328	98.48	N	Enterocloster asparagiformis M1A4	193	5660502	54235	13089	270542	56.26	92.52	0.95	87.77	Firmicutes	Clostridia	Lachnospirales	Lachnospiraceae	Enterocloster	Enterocloster asparagiformis
M1A5	MGYG-HGUT-00008	96.76	N	Lactobacillus johnsonii M1A5	21	1717832	135694	56548	213303	34.43	99.22	0	99.22	Firmicutes	Bacilli	Lactobacillales	Lactobacillaceae	Lactobacillus	Lactobacillus johnsonii
M1A6	MGYG-HGUT-04046	96.82	N	Lactobacillus vaginalis M1A6	41	1668516	77512	16077	216275	40.51	99.46	1.45	92.21	Firmicutes	Bacilli	Lactobacillales	Lactobacillaceae	Limosilactobacillus	Lactobacillus vaginalis
M1A7	MGYG-HGUT-02121	97.95	N	Phascolarctobacterium faecium M1A7	65	2065775	50335	14769	123169	56.64	97.21	1.3	90.71	Firmicutes	Negativicutes	Acidaminococcales	Acidaminococcaceae	Phascolarctobacterium	Phascolarctobacterium faecium
M1A8	MGYG-HGUT-01397	96.92	N	Dialister succinatiphilus M1A8	126	2184210	40174	6546	206713	51.07	99.28	0.63	96.13	Firmicutes	Negativicutes	Veillonellales	Dialisteraceae	Dialister	Dialister succinatiphilus
M1A9	MGYG-HGUT-00831	97.91	N	Acutalibacteraceae M1A9	122	3010170	40743	11581	134486	58.1	97.82	0.67	94.47	Firmicutes	Clostridia	Oscillospirales	Acutalibacteraceae	Acutalibacteraceae_NA	NA
M1AA	MGYG-HGUT-00087	90.8	Y	Clostridium M1AA	336	2107467	7646	3025	37011	54.18	82.3	1.37	75.45	Firmicutes	Clostridia	Lachnospirales	Lachnospiraceae	Lachnospiraceae_Clostridium	NA
M1AB	MGYG-HGUT-01176	98.09	N	Collinsella M1AB	30	1911635	89930	34575	284835	59.73	100	1.61	91.95	Actinobacteria	Coriobacteriia	Coriobacteriales	Coriobacteriaceae	Collinsella	NA
M1AC	MGYG-HGUT-00069	98.78	N	Clostridium leptum M1AC	18	2868382	262041	85948	427033	50.21	99.33	0	99.33	Firmicutes	Clostridia	Oscillospirales	Acutalibacteraceae	Acutalibacteraceae_Clostridium	Clostridium leptum
M1AD	MGYG-HGUT-00832	97.12	N	Collinsella M1AD	19	2188525	218368	55446	335822	59.91	100	0.81	95.95	Actinobacteria	Coriobacteriia	Coriobacteriales	Coriobacteriaceae	Collinsella	NA
M1AE	MGYG-HGUT-00211	95.35	N	Bacteroides intestinalis M1AE	44	6056836	293131	83544	522699	42.39	99.13	1.12	93.53	Bacteroidetes	Bacteroidia	Bacteroidales	Bacteroidaceae	Bacteroides	Bacteroides intestinalis
M1AF	MGYG-HGUT-00238	97.58	N	Enterococcus M1AF	22	3551945	224811	87424	790512	42.66	99.62	0.38	97.72	Firmicutes	Bacilli	Lactobacillales	Enterococcaceae	Enterococcus	NA
M1B0	MGYG-HGUT-00107	99.08	N	Klebsiella oxytoca M1B0	134	5737691	81007	18223	378323	55.22	97.74	0.17	96.89	Proteobacteria	Gammaproteobacteria	Enterobacterales	Enterobacteriaceae	Klebsiella	Klebsiella oxytoca
M1B1	MGYG-HGUT-01380	98.62	N	Ruminococcus gnavus M1B1	51	3054713	91141	33380	277907	42.95	99.42	0	99.42	Firmicutes	Clostridia	Lachnospirales	Lachnospiraceae	Lachnospiraceae_Ruminococcus	Ruminococcus gnavus
M1B2	MGYG-HGUT-01110	98.54	N	Clostridium M1B2	30	1429322	77174	25483	142754	26.53	76.78	1.34	70.08	Firmicutes	Clostridia	Clostridiales	Clostridiaceae	Clostridiaceae_Clostridium	NA
M1B3	MGYG-HGUT-02672	99.47	N	Ruminococcaceae M1B3	169	2239060	20637	6098	78190	41.09	83.22	0.67	79.87	Firmicutes	Clostridia	Oscillospirales	Ruminococcaceae	Ruminococcaceae_NA	NA
M1B4	MGYG-HGUT-04389	98.64	N	CAG-302 M1B4	17	1166485	103037	36018	285630	26.52	93.54	0	93.54	Tenericutes	Mollicutes	Mycoplasmatales	CAG-302	CAG-302_NA	NA
M1B5	MGYG-HGUT-00045	98.31	N	Erysipelatoclostridium M1B5	150	2798784	34394	8333	148400	29.09	99.06	0	99.06	Firmicutes	Erysipelotrichia	Erysipelotrichales	Erysipelotrichaceae	Erysipelatoclostridium	NA
M1B6	MGYG-HGUT-00976	93.25	Y	Clostridium M1B6	15	1774415	240706	93980	418834	26.17	78.06	2.91	63.51	Firmicutes	Clostridia	Clostridiales	Clostridiaceae	Clostridiaceae_Clostridium	NA
M1B7	MGYG-HGUT-02105	80.27	Y	Anaerofilum M1B7	172	2886918	25669	7203	168378	60.36	96.26	3.2	80.26	Firmicutes	Clostridia	Oscillospirales	Ruminococcaceae	Anaerofilum	NA
M1B8	MGYG-HGUT-03834	98.63	N	Eisenbergiella M1B8	34	2913360	112644	42734	556934	51.88	97.11	0.48	94.71	Firmicutes	Clostridia	Lachnospirales	Lachnospiraceae	Eisenbergiella	NA
M1B9	MGYG-HGUT-02396	98.71	N	Bifidobacterium bifidum M1B9	29	2219504	122812	38285	250813	62.67	99.54	0	99.54	Actinobacteria	Actinobacteria	Bifidobacteriales	Bifidobacteriaceae	Bifidobacterium	Bifidobacterium bifidum
M1BA	MGYG-HGUT-04642	98.47	N	Anaerotignaceae M1BA	103	1866487	26552	9276	97378	38.82	93.93	0.67	90.58	Firmicutes	Clostridia	Lachnospirales	Anaerotignaceae	Anaerotignaceae_NA	NA
M1BB	MGYG-HGUT-01866	97.81	N	Prevotella M1BB	53	2539222	72037	26646	181796	53.89	96.96	0.18	96.06	Bacteroidetes	Bacteroidia	Bacteroidales	Prevotellaceae	Prevotella	NA
M1BC	MGYG-HGUT-01016	98.65	N	Clostridium M1BC	61	2280050	57914	20210	134272	50.37	93.71	0	93.71	Firmicutes	Clostridia	Clostridiales	Clostridiaceae	Clostridiaceae_Clostridium	NA
M1BD	MGYG-HGUT-03771	98.11	N	Blautia M1BD	44	3495412	142009	43340	255934	44.47	95.54	0	95.54	Firmicutes	Clostridia	Lachnospirales	Lachnospiraceae	Blautia	NA
M1BE	MGYG-HGUT-02483	98.65	N	Clostridium saccharolyticum M1BE	104	2953606	48089	13255	138708	50.73	98.71	0	98.71	Firmicutes	Clostridia	Lachnospirales	Lachnospiraceae	Lachnospiraceae_Clostridium	Clostridium saccharolyticum
M1BF	MGYG-HGUT-03069	97.62	N	Bifidobacterium pullorum M1BF	62	2197023	57201	17271	165700	64.4	96.44	0.19	95.49	Actinobacteria	Actinobacteria	Bifidobacteriales	Bifidobacteriaceae	Bifidobacterium	Bifidobacterium pullorum
M1C0	MGYG-HGUT-01527	98.04	N	Fournierella massiliensis M1C0	67	2816159	61035	22926	147938	59.01	98.64	0.23	97.49	Firmicutes	Clostridia	Oscillospirales	Ruminococcaceae	Fournierella	Fournierella massiliensis
M1C1	MGYG-HGUT-03783	98.07	N	Lachnoclostridium M1C1	68	3554454	85278	29710	249958	50.51	96.91	0.32	95.31	Firmicutes	Clostridia	Lachnospirales	Lachnospiraceae	Lachnoclostridium	NA
M1C2	MGYG-HGUT-00815	99.4	N	Dysgonomonas capnocytophagoides M1C2	28	4095202	247600	94740	723525	37.77	100	0	100	Bacteroidetes	Bacteroidia	Bacteroidales	Dysgonomonadaceae	Dysgonomonas	Dysgonomonas capnocytophagoides
M1C3	MGYG-HGUT-00683	99.28	N	Acetobacter M1C3	13	2011839	544961	53826	633691	47.79	79.48	0.79	75.53	Proteobacteria	Alphaproteobacteria	Rhodospirillales	Acetobacteraceae	Acetobacter	NA
M1C4	MGYG-HGUT-02601	97.19	N	Oscillospiraceae M1C4	209	2753851	18237	6496	59727	54.51	97.54	0.34	95.84	Firmicutes	Clostridia	Oscillospirales	Oscillospiraceae	Oscillospiraceae_NA	NA
M1C5	MGYG-HGUT-04347	98.34	N	Ruminococcus M1C5	204	2018451	14384	4837	58268	39.77	89.93	0	89.93	Firmicutes	Clostridia	Oscillospirales	Ruminococcaceae	Ruminococcaceae_Ruminococcus	NA
M1C6	MGYG-HGUT-02570	98.09	N	Ruminococcus M1C6	43	2044770	66199	27754	234768	38.86	98.66	0.34	96.96	Firmicutes	Clostridia	Oscillospirales	Acutalibacteraceae	Acutalibacteraceae_Ruminococcus	NA
M1C7	MGYG-HGUT-02444	97.3	N	Erysipelatoclostridium M1C7	72	2423763	61598	16519	162210	29.87	97.17	0	97.17	Firmicutes	Erysipelotrichia	Erysipelotrichales	Erysipelotrichaceae	Erysipelatoclostridium	NA
M1C8	MGYG-HGUT-00070	97.11	N	Lawsonibacter M1C8	44	2555776	125164	25879	223980	60.63	98.66	0	98.66	Firmicutes	Clostridia	Oscillospirales	Oscillospiraceae	Lawsonibacter	NA
M1C9	MGYG-HGUT-04290	97.42	N	Alistipes M1C9	38	3288534	160955	52633	384742	57.92	93.67	0	93.67	Bacteroidetes	Bacteroidia	Bacteroidales	Rikenellaceae	Alistipes	NA
M1CA	MGYG-HGUT-02378	97.5	N	Akkermansia M1CA	43	2965889	103835	33480	208730	57.17	97.96	0	97.96	Verrucomicrobiota	Verrucomicrobiae	Verrucomicrobiales	Akkermansiaceae	Akkermansia	NA
M1CB	MGYG-HGUT-02625	97.08	N	Negativibacillus massiliensis M1CB	93	2685674	48494	13911	228021	45.31	98.66	1.34	91.96	Firmicutes	Clostridia	Oscillospirales	Ruminococcaceae	Negativibacillus	Negativibacillus massiliensis
M1CC	MGYG-HGUT-02143	97.71	N	Oscillibacter M1CC	56	2056832	58419	20935	125352	61.21	93.62	0.67	90.27	Firmicutes	Clostridia	Oscillospirales	Oscillospiraceae	Oscillibacter	NA
M1CD	MGYG-HGUT-04105	97.94	N	Alistipes M1CD	29	2349107	113365	50923	277555	50.76	97.12	0.72	93.52	Bacteroidetes	Bacteroidia	Bacteroidales	Rikenellaceae	Alistipes	NA
M1CE	MGYG-HGUT-02044	99.43	N	Lactobacillus sanfranciscensis M1CE	63	1175552	30881	7950	131938	34.52	96.88	0.62	93.78	Firmicutes	Bacilli	Lactobacillales	Lactobacillaceae	Fructilactobacillus	Lactobacillus sanfranciscensis
M1CF	MGYG-HGUT-02048	95.43	N	Collinsella M1CF	280	1461958	6112	2814	26596	60.69	74.51	2.45	62.26	Actinobacteria	Coriobacteriia	Coriobacteriales	Coriobacteriaceae	Collinsella	NA
M1D0	MGYG-HGUT-02003	97.48	N	Sutterella megalosphaeroides M1D0	363	1628865	5111	2420	20852	63.95	77.55	0.36	75.75	Proteobacteria	Gammaproteobacteria	Burkholderiales	Burkholderiaceae	Sutterella	Sutterella megalosphaeroides
M1D1	MGYG-HGUT-00534	97.62	N	Prevotella M1D1	79	2894045	52216	19958	142867	49.78	97.07	0.05	96.82	Bacteroidetes	Bacteroidia	Bacteroidales	Prevotellaceae	Prevotella	NA
M1D2	MGYG-HGUT-04237	96.97	N	Clostridium M1D2	45	1704267	83061	18836	145320	26.92	78.01	0.67	74.66	Firmicutes	Clostridia	Clostridiales	Clostridiaceae	Clostridiaceae_Clostridium	NA
M1D3	MGYG-HGUT-00564	98.86	N	Duodenibacillus M1D3	55	2082296	48462	20829	129130	56.53	98.12	0.62	95.02	Proteobacteria	Gammaproteobacteria	Burkholderiales	Burkholderiaceae	Duodenibacillus	NA
M1D4	MGYG-HGUT-00260	96.71	N	Collinsella M1D4	11	2291153	292470	109492	477161	59.75	100	0.81	95.95	Actinobacteria	Coriobacteriia	Coriobacteriales	Coriobacteriaceae	Collinsella	NA
M1D5	MGYG-HGUT-00149	99.19	N	Clostridium saudiense M1D5	84	3749594	92123	21826	238947	27.98	98.39	2.58	85.49	Firmicutes	Clostridia	Clostridiales	Clostridiaceae	Clostridiaceae_Clostridium	Clostridium saudiense
M1D6	MGYG-HGUT-02845	98.29	N	Dorea M1D6	30	2821616	158718	48136	339931	44.46	95.91	1.07	90.56	Firmicutes	Clostridia	Lachnospirales	Lachnospiraceae	Dorea	NA
M1D7	MGYG-HGUT-03151	97.53	N	Blautia M1D7	71	2999629	76584	22621	237320	43.56	96.41	0.47	94.06	Firmicutes	Clostridia	Lachnospirales	Lachnospiraceae	Blautia	NA
M1D8	MGYG-HGUT-02486	99.04	N	Fusobacterium varium M1D8	128	3226811	50818	11677	225938	29.13	100	1.12	94.4	Fusobacteriota	Fusobacteriia	Fusobacteriales	Fusobacteriaceae	Fusobacterium	Fusobacterium varium
M1D9	MGYG-HGUT-02445	99.18	N	Clostridium M1D9	36	2646492	108884	44516	214396	49.02	100	0	100	Firmicutes	Clostridia	Lachnospirales	Lachnospiraceae	Lachnospiraceae_Clostridium	NA
M1DA	MGYG-HGUT-03700	96.29	N	Collinsella M1DA	24	2204632	155544	53212	397260	59.7	100	0.81	95.95	Actinobacteria	Coriobacteriia	Coriobacteriales	Coriobacteriaceae	Collinsella	NA
M1DB	MGYG-HGUT-04083	98.32	N	Eggerthella M1DB	19	1646032	176988	36186	302512	54.11	100	0.12	99.4	Actinobacteria	Coriobacteriia	Eggerthellales	Eggerthellaceae	Eggerthella	NA
M1DC	MGYG-HGUT-01112	95.42	N	Haemophilus M1DC	197	1845508	11539	4448	54802	39.47	95.63	3.24	79.43	Proteobacteria	Gammaproteobacteria	Enterobacterales	Pasteurellaceae	Haemophilus	NA
M1DD	MGYG-HGUT-00449	98.3	N	Clostridium M1DD	63	1747899	46944	15658	200248	26.78	76.78	1.34	70.08	Firmicutes	Clostridia	Clostridiales	Clostridiaceae	Clostridiaceae_Clostridium	NA
M1DE	MGYG-HGUT-02295	98.01	N	Ruminococcus callidus M1DE	161	2408963	22577	6921	118040	51.07	97.32	0	97.32	Firmicutes	Clostridia	Oscillospirales	Ruminococcaceae	Ruminococcaceae_Ruminococcus	Ruminococcus callidus
M1DF	MGYG-HGUT-01440	99.35	N	Acidaminococcus intestini M1DF	50	2071262	64352	22710	189139	50.18	97.6	0	97.6	Firmicutes	Negativicutes	Acidaminococcales	Acidaminococcaceae	Acidaminococcus	Acidaminococcus intestini
M1E0	MGYG-HGUT-02281	98.73	N	Bacteroides faecis M1E0	100	5516846	108588	25242	283071	42.34	98.5	0.52	95.9	Bacteroidetes	Bacteroidia	Bacteroidales	Bacteroidaceae	Bacteroides	Bacteroides faecis
M1E1	MGYG-HGUT-00060	95.3	N	Lachnospira M1E1	20	2499674	176576	63659	452557	37.55	98.66	0	98.66	Firmicutes	Clostridia	Lachnospirales	Lachnospiraceae	Lachnospira	NA
M1E2	MGYG-HGUT-00715	98.53	N	Oscillospiraceae M1E2	154	2061663	20257	6765	66106	58.63	90.88	0.11	90.33	Firmicutes	Clostridia	Oscillospirales	Oscillospiraceae	Oscillospiraceae_NA	NA
M1E3	MGYG-HGUT-00727	97.39	N	CAG-74 M1E3	71	3130906	65148	22204	229214	59.42	97.18	1.08	91.78	Firmicutes	Clostridia	Christensenellales	CAG-74	CAG-74_NA	NA
M1E4	MGYG-HGUT-00218	99.2	N	Acidaminococcus provencensis M1E4	63	2182584	60075	17615	150751	54.02	98.48	1.8	89.48	Firmicutes	Negativicutes	Acidaminococcales	Acidaminococcaceae	Acidaminococcus	Acidaminococcus provencensis
M1E5	MGYG-HGUT-00050	97.31	N	Blautia M1E5	57	3040111	74553	26242	279372	43.12	97.47	0.65	94.22	Firmicutes	Clostridia	Lachnospirales	Lachnospiraceae	Blautia	NA
M1E6	MGYG-HGUT-00861	98.35	N	Olsenella M1E6	12	2470325	344684	112205	631078	63.09	100	0	100	Actinobacteria	Coriobacteriia	Coriobacteriales	Atopobiaceae	Olsenella	NA
M1E7	MGYG-HGUT-02412	96.55	N	Prevotellamassilia timonensis M1E7	118	2336601	28055	9406	103510	48.26	82.19	0.19	81.24	Bacteroidetes	Bacteroidia	Bacteroidales	Prevotellaceae	Prevotellamassilia	Prevotellamassilia timonensis
M1E8	MGYG-HGUT-02503	99.01	N	Enterobacter ludwigii M1E8	14	4722919	533325	156566	996571	54.65	99.37	0.14	98.67	Proteobacteria	Gammaproteobacteria	Enterobacterales	Enterobacteriaceae	Enterobacter	Enterobacter ludwigii
M1E9	MGYG-HGUT-01349	97.38	N	Veillonella parvula M1E9	55	2051089	82182	16103	135727	38.75	100	0	100	Firmicutes	Negativicutes	Veillonellales	Veillonellaceae	Veillonella	Veillonella parvula
M1EA	MGYG-HGUT-00231	98.64	N	Coprococcus eutactus M1EA	15	2806247	419282	88315	678329	44.11	99.33	0	99.33	Firmicutes	Clostridia	Lachnospirales	Lachnospiraceae	Coprococcus	Coprococcus eutactus
M1EB	MGYG-HGUT-02563	98.51	N	Romboutsia timonensis M1EB	263	2942731	20351	4615	89630	27.14	98.94	0.7	95.44	Firmicutes	Clostridia	Peptostreptococcales	Peptostreptococcaceae	Romboutsia	Romboutsia timonensis
M1EC	MGYG-HGUT-00933	98.75	N	Subdoligranulum M1EC	16	1425927	235576	36133	244809	48.95	93.55	0	93.55	Firmicutes	Clostridia	Christensenellales	Christensenellaceae	Subdoligranulum	NA
M1ED	MGYG-HGUT-04117	97.56	N	CAG-302 M1ED	37	1288425	74553	16413	141097	26.15	89.33	1.12	83.73	Tenericutes	Mollicutes	Mycoplasmatales	CAG-302	CAG-302_NA	NA
M1EE	MGYG-HGUT-02007	98.4	N	Alistipes M1EE	25	3023602	176856	79909	613169	60.49	99.2	0	99.2	Bacteroidetes	Bacteroidia	Bacteroidales	Rikenellaceae	Alistipes	NA
M1EF	MGYG-HGUT-01689	99.18	N	Blautia coccoides M1EF	439	5278724	18810	5145	101488	46.18	94.48	3.82	75.38	Firmicutes	Clostridia	Lachnospirales	Lachnospiraceae	Blautia	Blautia coccoides
M1F0	MGYG-HGUT-00172	97.93	N	Enterocloster lavalensis M1F0	92	5706812	108865	26921	261162	56.26	99.22	0	99.22	Firmicutes	Clostridia	Lachnospirales	Lachnospiraceae	Enterocloster	Enterocloster lavalensis
M1F1	MGYG-HGUT-03326	99.3	N	Blautia M1F1	45	2849122	89017	35042	266104	44.23	99.36	0	99.36	Firmicutes	Clostridia	Lachnospirales	Lachnospiraceae	Blautia	NA
M1F2	MGYG-HGUT-02794	97.1	N	Oscillibacter M1F2	50	2068057	77962	19266	244739	60.71	90.27	0.67	86.92	Firmicutes	Clostridia	Oscillospirales	Oscillospiraceae	Oscillibacter	NA
M1F3	MGYG-HGUT-01244	96.54	N	Acutalibacteraceae M1F3	100	2017169	29592	10645	97182	46.94	92.62	0.67	89.27	Firmicutes	Clostridia	Oscillospirales	Acutalibacteraceae	Acutalibacteraceae_NA	NA
M1F4	MGYG-HGUT-01182	98.09	N	Clostridium M1F4	36	1518549	76399	19935	187632	26.35	75.98	0.62	72.88	Firmicutes	Clostridia	Clostridiales	Clostridiaceae	Clostridiaceae_Clostridium	NA
M1F5	MGYG-HGUT-03372	95.86	N	Citrobacter werkmanii M1F5	40	4917721	233006	60482	1215423	52.12	98.76	0.11	98.21	Proteobacteria	Gammaproteobacteria	Enterobacterales	Enterobacteriaceae	Citrobacter	Citrobacter werkmanii
M1F6	MGYG-HGUT-04534	96.67	N	Clostridium M1F6	34	1441504	106426	20096	137461	29.57	78.23	0.89	73.78	Firmicutes	Clostridia	Clostridiales	Clostridiaceae	Clostridiaceae_Clostridium	NA
M1F7	MGYG-HGUT-01004	98.37	N	Blautia M1F7	73	2103921	49472	14444	135464	47.12	72.47	0.16	71.67	Firmicutes	Clostridia	Lachnospirales	Lachnospiraceae	Blautia	NA
M1F8	MGYG-HGUT-03224	98.44	N	CAG-74 M1F8	40	2916429	126574	36379	211777	56.99	98.39	0.27	97.04	Firmicutes	Clostridia	Christensenellales	CAG-74	CAG-74_NA	NA
M1F9	MGYG-HGUT-01665	98.58	N	QALW01 M1F9	143	2365463	25408	7152	116069	45.63	95.83	1.4	88.83	Firmicutes	Clostridia	Christensenellales	QALW01	QALW01_NA	NA
M1FB	MGYG-HGUT-00850	97.66	N	Sutterella M1FB	21	1793856	134182	45931	322920	45.61	96.77	1.25	90.52	Proteobacteria	Gammaproteobacteria	Burkholderiales	Burkholderiaceae	Sutterella	NA
M1FC	MGYG-HGUT-02694	80.27	Y	Acutalibacteraceae M1FC	220	3473422	26821	6635	112169	56.19	95.31	3.91	75.76	Firmicutes	Clostridia	Oscillospirales	Acutalibacteraceae	Acutalibacteraceae_NA	NA
M1FD	MGYG-HGUT-02506	97.13	N	Escherichia coli M1FD	76	4643698	112480	34270	319693	50.8	99.97	0.04	99.77	Proteobacteria	Gammaproteobacteria	Enterobacterales	Enterobacteriaceae	Escherichia	Escherichia coli
M1FE	MGYG-HGUT-04115	98.84	N	Acutalibacteraceae M1FE	14	2007563	286209	60925	440043	38.39	97.99	0	97.99	Firmicutes	Clostridia	Oscillospirales	Acutalibacteraceae	Acutalibacteraceae_NA	NA
M1FF	MGYG-HGUT-01057	97.61	N	Negativibacillus M1FF	20	2153675	167078	62303	419719	52.02	97.99	0.67	94.64	Firmicutes	Clostridia	Oscillospirales	Ruminococcaceae	Negativibacillus	NA
M200	MGYG-HGUT-02041	95.64	N	Collinsella M200	80	1736925	43650	8462	138930	59.97	74.51	2.42	62.41	Actinobacteria	Coriobacteriia	Coriobacteriales	Coriobacteriaceae	Collinsella	NA
M201	MGYG-HGUT-00123	98.66	N	Blautia M201	62	6005418	213234	44146	448946	46.69	99.36	0	99.36	Firmicutes	Clostridia	Lachnospirales	Lachnospiraceae	Blautia	NA
M202	MGYG-HGUT-00183	95.04	N	Butyricimonas faecihominis M202	43	4569429	193903	43671	647521	43.08	99.46	0	99.46	Bacteroidetes	Bacteroidia	Bacteroidales	Odoribacteraceae	Butyricimonas	Butyricimonas faecihominis
M203	MGYG-HGUT-00362	98.27	N	Ruminococcaceae M203	62	2659071	74874	21246	290726	52.91	97.32	0	97.32	Firmicutes	Clostridia	Oscillospirales	Ruminococcaceae	Ruminococcaceae_NA	NA
M204	MGYG-HGUT-02155	98.61	N	Ruthenibacterium M204	77	2263043	55302	14186	120687	58.95	95.92	0.68	92.52	Firmicutes	Clostridia	Oscillospirales	Ruminococcaceae	Ruthenibacterium	NA
M205	MGYG-HGUT-00062	98.45	N	Intestinibacter bartlettii M205	18	2907142	1529533	83359	1529533	28.56	97.18	0	97.18	Firmicutes	Clostridia	Peptostreptococcales	Peptostreptococcaceae	Intestinibacter	Intestinibacter bartlettii
M206	MGYG-HGUT-02372	98.62	N	Clostridium perfringens M206	33	3203938	184291	58944	623269	28.04	99.19	0	99.19	Firmicutes	Clostridia	Clostridiales	Clostridiaceae	Clostridiaceae_Clostridium	Clostridium perfringens
M207	MGYG-HGUT-04082	98.34	N	Lachnospiraceae M207	73	2853677	56154	20410	147452	52.58	97.65	2.03	87.5	Firmicutes	Clostridia	Lachnospirales	Lachnospiraceae	Lachnospiraceae_NA	NA
M208	MGYG-HGUT-01737	98.16	N	Eubacterium M208	16	1953509	429953	86805	628841	36.32	98.66	0	98.66	Firmicutes	Clostridia	Oscillospirales	Acutalibacteraceae	Acutalibacteraceae_Eubacterium	NA
M209	MGYG-HGUT-01566	96.81	N	Faecalimonas M209	68	2595798	61246	21587	146753	40.09	99.37	0	99.37	Firmicutes	Clostridia	Lachnospirales	Lachnospiraceae	Faecalimonas	NA
M20A	MGYG-HGUT-02990	95.93	N	Allisonella histaminiformans M20A	39	1690075	114675	18679	264978	46.26	98.1	0	98.1	Firmicutes	Negativicutes	Veillonellales	Dialisteraceae	Allisonella	Allisonella histaminiformans
M20B	MGYG-HGUT-04419	94.79	Y	Collinsella M20B	75	1874874	41521	11379	199533	65.91	94.4	0.2	93.4	Actinobacteria	Coriobacteriia	Coriobacteriales	Coriobacteriaceae	Collinsella	NA
M20C	MGYG-HGUT-01556	94.28	Y	Acidaminococcus M20C	231	2086213	11261	4650	39966	55.03	89.98	0.15	89.23	Firmicutes	Negativicutes	Acidaminococcales	Acidaminococcaceae	Acidaminococcus	NA
M20D	MGYG-HGUT-04262	96.58	N	Oscillospiraceae M20D	89	2853028	49330	19674	116723	55.94	98.43	0	98.43	Firmicutes	Clostridia	Oscillospirales	Oscillospiraceae	Oscillospiraceae_NA	NA
M20E	MGYG-HGUT-04250	98.06	N	Acetatifactor M20E	74	2835172	51607	19539	163774	46.83	99.52	1.93	89.87	Firmicutes	Clostridia	Lachnospirales	Lachnospiraceae	Acetatifactor	NA
M20F	MGYG-HGUT-01539	99.78	N	Acutalibacter timonensis M20F	157	3520430	45511	9776	145598	52.86	97.99	1.4	90.99	Firmicutes	Clostridia	Oscillospirales	Acutalibacteraceae	Acutalibacter	Acutalibacter timonensis
M210	MGYG-HGUT-00177	97.21	N	Anaerotignum M210	32	2026284	93501	33532	189606	48.03	97.99	0	97.99	Firmicutes	Clostridia	Lachnospirales	Anaerotignaceae	Anaerotignum	NA
M211	MGYG-HGUT-00235	98.72	N	Enterobacter kobei M211	230	4309212	30739	8219	189743	55.3	95.5	1.1	90	Proteobacteria	Gammaproteobacteria	Enterobacterales	Enterobacteriaceae	Enterobacter	Enterobacter kobei
M212	MGYG-HGUT-00712	97.93	N	Fusobacterium M212	96	1987797	35548	9553	72579	30.66	100	0	100	Fusobacteriota	Fusobacteriia	Fusobacteriales	Fusobacteriaceae	Fusobacterium	NA
M213	MGYG-HGUT-01303	94.61	Y	Dorea M213	16	3876993	296136	156906	577682	47.54	97.08	0	97.08	Firmicutes	Clostridia	Lachnospirales	Lachnospiraceae	Dorea	NA
M214	MGYG-HGUT-01619	99.2	N	Clostridium M214	52	2980470	76421	32431	246489	46.86	99.68	0	99.68	Firmicutes	Clostridia	Lachnospirales	Lachnospiraceae	Lachnospiraceae_Clostridium	NA
M215	MGYG-HGUT-04236	99.4	N	Acutalibacteraceae M215	19	2070864	202619	54415	327973	38.44	97.99	0	97.99	Firmicutes	Clostridia	Oscillospirales	Acutalibacteraceae	Acutalibacteraceae_NA	NA
M216	MGYG-HGUT-04345	94.26	Y	Streptococcus M216	35	1965019	83288	29052	181471	40.06	98.8	0.15	98.05	Firmicutes	Bacilli	Lactobacillales	Streptococcaceae	Streptococcus	NA
M217	MGYG-HGUT-01327	96.92	N	Fusobacterium ulcerans M217	438	1759296	4358	2400	14653	32.42	73.27	2.25	62.02	Fusobacteriota	Fusobacteriia	Fusobacteriales	Fusobacteriaceae	Fusobacterium	Fusobacterium ulcerans
M218	MGYG-HGUT-01400	97.08	N	Erysipelatoclostridium ramosum M218	456	1653832	3715	2251	24232	33	70.83	0.94	66.13	Firmicutes	Erysipelotrichia	Erysipelotrichales	Erysipelotrichaceae	Erysipelatoclostridium	Erysipelatoclostridium ramosum
M219	MGYG-HGUT-04171	99.57	N	Anaerovoracaceae M219	232	2128386	12031	4297	60131	49.95	92.67	0	92.67	Firmicutes	Clostridia	Peptostreptococcales	Anaerovoracaceae	Anaerovoracaceae_NA	NA
M21A	MGYG-HGUT-00220	95.67	N	Butyricicoccaceae M21A	199	2021119	13891	5161	50085	56.3	92.99	1.34	86.29	Firmicutes	Clostridia	Oscillospirales	Butyricicoccaceae	Butyricicoccaceae_NA	NA
M21B	MGYG-HGUT-01288	95.97	N	Veillonella dispar M21B	77	1933858	35453	12449	110321	38.95	95.21	1.2	89.21	Firmicutes	Negativicutes	Veillonellales	Veillonellaceae	Veillonella	Veillonella dispar
M21C	MGYG-HGUT-02218	96.76	N	Parabacteroides M21C	77	2998839	65131	21027	353537	42.46	84.23	0.96	79.43	Bacteroidetes	Bacteroidia	Bacteroidales	Tannerellaceae	Parabacteroides	NA
M21D	MGYG-HGUT-01858	98.88	N	Phascolarctobacterium M21D	36	1856949	88368	24421	158456	44.61	96.41	0.3	94.91	Firmicutes	Negativicutes	Acidaminococcales	Acidaminococcaceae	Phascolarctobacterium	NA
M21E	MGYG-HGUT-00185	96.02	N	Agathobaculum butyriciproducens M21E	63	2435526	60756	16889	224188	55.25	97.99	0.67	94.64	Firmicutes	Clostridia	Oscillospirales	Butyricicoccaceae	Agathobaculum	Agathobaculum butyriciproducens
M21F	MGYG-HGUT-00552	96.22	N	Sutterella M21F	57	1660240	44839	15338	101687	46.96	95	0	95	Proteobacteria	Gammaproteobacteria	Burkholderiales	Burkholderiaceae	Sutterella	NA
M220	MGYG-HGUT-04271	96.62	N	Roseburia M220	195	2962037	22086	6774	130208	42	88.91	1.93	79.26	Firmicutes	Clostridia	Lachnospirales	Lachnospiraceae	Roseburia	NA
M221	MGYG-HGUT-03482	94.39	Y	Selenomonas bovis M221	58	2360948	65175	17733	246397	60.45	78.5	0.08	78.1	Firmicutes	Negativicutes	Selenomonadales	Selenomonadaceae	Selenomonas	Selenomonas bovis
M222	MGYG-HGUT-01277	98.37	N	Bilophila M222	440	2926260	8183	3102	43111	63.3	86.32	0.99	81.37	Proteobacteria	Deltaproteobacteria	Desulfovibrionales	Desulfovibrionaceae	Bilophila	NA
M223	MGYG-HGUT-00417	98.25	N	Acetatifactor M223	332	2680835	10251	3950	45077	46.73	86.44	1.85	77.19	Firmicutes	Clostridia	Lachnospirales	Lachnospiraceae	Acetatifactor	NA
M224	MGYG-HGUT-00257	95.74	N	Collinsella M224	220	2189587	14245	4589	72170	60.08	96.1	1.61	88.05	Actinobacteria	Coriobacteriia	Coriobacteriales	Coriobacteriaceae	Collinsella	NA
M225	MGYG-HGUT-02394	97.49	N	Prevotella M225	50	2913649	67933	33890	184790	47.23	76.67	0	76.67	Bacteroidetes	Bacteroidia	Bacteroidales	Prevotellaceae	Prevotella	NA
M226	MGYG-HGUT-03693	98.28	N	Phocaeicola plebeius M226	80	3508241	64988	24780	220027	44.41	98.88	0	98.88	Bacteroidetes	Bacteroidia	Bacteroidales	Bacteroidaceae	Phocaeicola	Phocaeicola plebeius
M227	MGYG-HGUT-01927	95.96	N	Prevotella M227	38	2152303	87467	29416	391089	46.82	71.42	0	71.42	Bacteroidetes	Bacteroidia	Bacteroidales	Prevotellaceae	Prevotella	NA
M228	MGYG-HGUT-03816	98.02	N	Muribaculaceae M228	153	3060296	29391	10084	88405	52.29	88.89	0.75	85.14	Bacteroidetes	Bacteroidia	Bacteroidales	Muribaculaceae	Muribaculaceae_NA	NA
M229	MGYG-HGUT-02049	98.39	N	Muribaculaceae M229	112	2088858	25112	9753	69585	52.42	95.97	0.38	94.07	Bacteroidetes	Bacteroidia	Bacteroidales	Muribaculaceae	Muribaculaceae_NA	NA
M22A	MGYG-HGUT-02726	80.27	Y	Oscillospiraceae M22A	72	1749286	41331	11685	133898	58.11	90.81	1.34	84.11	Firmicutes	Clostridia	Oscillospirales	Oscillospiraceae	Oscillospiraceae_NA	NA
M22B	MGYG-HGUT-01637	98.71	N	Agathobacter M22B	44	2637295	89389	30541	216369	44.92	96.56	0	96.56	Firmicutes	Clostridia	Lachnospirales	Lachnospiraceae	Agathobacter	NA
M22C	MGYG-HGUT-00810	98.25	N	Sutterella M22C	84	2269502	38977	13971	247758	61.76	97.5	1.25	91.25	Proteobacteria	Gammaproteobacteria	Burkholderiales	Burkholderiaceae	Sutterella	NA
M22D	MGYG-HGUT-00414	86.9	Y	Alistipes M22D	195	2201113	14372	5692	66526	59.19	92.48	1.44	85.28	Bacteroidetes	Bacteroidia	Bacteroidales	Rikenellaceae	Alistipes	NA
M22E	MGYG-HGUT-03311	97.86	N	Angelakisella M22E	77	1686175	31888	10817	111785	60.02	85.01	0	85.01	Firmicutes	Clostridia	Oscillospirales	Ruminococcaceae	Angelakisella	NA
M22F	MGYG-HGUT-02144	97.79	N	Oscillibacter M22F	58	1639633	41323	15725	104281	61.59	91.4	1.34	84.7	Firmicutes	Clostridia	Oscillospirales	Oscillospiraceae	Oscillibacter	NA
M230	MGYG-HGUT-03918	85.43	Y	Mailhella massiliensis M230	242	2782478	15281	5459	110293	60.89	97.22	2.17	86.37	Proteobacteria	Deltaproteobacteria	Desulfovibrionales	Desulfovibrionaceae	Mailhella	Mailhella massiliensis
M231	MGYG-HGUT-03912	98.39	N	Prevotella M231	22	2318631	134355	57519	331768	50.92	95.89	1.35	89.14	Bacteroidetes	Bacteroidia	Bacteroidales	Prevotellaceae	Prevotella	NA
M232	MGYG-HGUT-04397	73.7	Y	Peptococcaceae M232	235	1565040	8213	3388	30254	45.81	80.53	0.69	77.08	Firmicutes	Peptococcia	Peptococcales	Peptococcaceae	Peptococcaceae_NA	NA
M233	MGYG-HGUT-00591	96.16	N	Phascolarctobacterium succinatutens M233	33	2436291	87717	42503	259033	46.45	99.4	0.6	96.4	Firmicutes	Negativicutes	Acidaminococcales	Acidaminococcaceae	Phascolarctobacterium	Phascolarctobacterium succinatutens
M234	MGYG-HGUT-04074	98.02	N	Flavonifractor M234	250	2908630	17047	5636	70885	58.26	90.64	3.15	74.89	Firmicutes	Clostridia	Oscillospirales	Oscillospiraceae	Flavonifractor	NA
M235	MGYG-HGUT-00220	92.21	Y	Butyricicoccaceae M235	309	1611949	5754	2816	27028	56.46	70.44	0.67	67.09	Firmicutes	Clostridia	Oscillospirales	Butyricicoccaceae	Butyricicoccaceae_NA	NA
M236	MGYG-HGUT-04071	98.51	N	Oscillibacter M236	48	2196427	72622	23247	201299	61.85	94.63	1.34	87.93	Firmicutes	Clostridia	Oscillospirales	Oscillospiraceae	Oscillibacter	NA
M237	MGYG-HGUT-00193	97.03	N	Lachnospiraceae M237	123	3651967	56104	15002	237732	41.08	97.47	0.95	92.72	Firmicutes	Clostridia	Lachnospirales	Lachnospiraceae	Lachnospiraceae_NA	NA
M238	MGYG-HGUT-03215	97.88	N	Roseburia M238	99	2509000	36183	13636	116370	40.17	92.86	1.13	87.21	Firmicutes	Clostridia	Lachnospirales	Lachnospiraceae	Roseburia	NA
M239	MGYG-HGUT-01361	99.6	N	Sutterella wadsworthensis M239	121	2832420	37145	11198	144086	55.16	100	0	100	Proteobacteria	Gammaproteobacteria	Burkholderiales	Burkholderiaceae	Sutterella	Sutterella wadsworthensis
M23A	MGYG-HGUT-01115	99.18	N	Agathobaculum M23A	233	1765337	10435	3593	51550	58.78	86.13	0.69	82.68	Firmicutes	Clostridia	Oscillospirales	Butyricicoccaceae	Agathobaculum	NA
M23B	MGYG-HGUT-00194	98.51	N	Clostridium M23B	90	2825246	54084	16473	112223	49.7	97.78	0	97.78	Firmicutes	Clostridia	Lachnospirales	Lachnospiraceae	Lachnospiraceae_Clostridium	NA
M23C	MGYG-HGUT-02703	99.17	N	Oxalobacter M23C	23	1911511	131570	53270	287817	49.93	96.96	1.12	91.36	Proteobacteria	Gammaproteobacteria	Burkholderiales	Burkholderiaceae	Oxalobacter	NA
M23D	MGYG-HGUT-01164	97.19	N	Prevotella lascolaii M23D	127	2223595	27143	8277	79625	51.82	72.33	0.74	68.63	Bacteroidetes	Bacteroidia	Bacteroidales	Prevotellaceae	Prevotella	Prevotella lascolaii
M23E	MGYG-HGUT-00256	98.45	N	Olsenella M23E	282	2028392	9353	3506	30594	63.11	92.07	0.27	90.72	Actinobacteria	Coriobacteriia	Coriobacteriales	Atopobiaceae	Olsenella	NA
M23F	MGYG-HGUT-00567	97.66	N	Sutterella M23F	13	1804435	195765	83344	369217	46.88	96.77	1.25	90.52	Proteobacteria	Gammaproteobacteria	Burkholderiales	Burkholderiaceae	Sutterella	NA
M240	MGYG-HGUT-01294	91.61	Y	Parasutterella M240	161	2386022	30259	6040	110859	48.25	94.9	2.86	80.6	Proteobacteria	Gammaproteobacteria	Burkholderiales	Burkholderiaceae	Parasutterella	NA
M241	MGYG-HGUT-02955	98.19	N	Desulfovibrio M241	132	2350107	31218	7975	138263	59.04	94.46	0.79	90.51	Proteobacteria	Deltaproteobacteria	Desulfovibrionales	Desulfovibrionaceae	Desulfovibrio	NA
M242	MGYG-HGUT-00260	96.01	N	Collinsella M242	55	2201424	66071	19846	156152	60.04	98.04	0.81	93.99	Actinobacteria	Coriobacteriia	Coriobacteriales	Coriobacteriaceae	Collinsella	NA
M243	MGYG-HGUT-02568	98.36	N	Phocaeicola M243	36	2980734	141588	57813	451817	41.4	85.52	1.72	76.92	Bacteroidetes	Bacteroidia	Bacteroidales	Bacteroidaceae	Phocaeicola	NA
M244	MGYG-HGUT-02930	97.86	N	Prevotellamassilia M244	111	2738802	31878	14596	111039	44.81	96.81	0	96.81	Bacteroidetes	Bacteroidia	Bacteroidales	Prevotellaceae	Prevotellamassilia	NA
M245	MGYG-HGUT-00595	97.04	N	Eggerthellaceae M245	126	2180568	27751	7398	169984	65.75	96.36	0	96.36	Actinobacteria	Coriobacteriia	Eggerthellales	Eggerthellaceae	Eggerthellaceae_NA	NA
M246	MGYG-HGUT-03344	97.42	N	Dialister M246	77	2375328	47407	16853	105439	52.2	99.28	0	99.28	Firmicutes	Negativicutes	Veillonellales	Dialisteraceae	Dialister	NA
M247	MGYG-HGUT-00537	98.5	N	Ruminococcaceae M247	102	2413169	35484	11569	124794	55.97	93.96	0.67	90.61	Firmicutes	Clostridia	Oscillospirales	Ruminococcaceae	Ruminococcaceae_NA	NA
M248	MGYG-HGUT-01733	97.78	N	Oscillibacter M248	47	1958158	66347	19141	190012	58.46	92.62	0.69	89.17	Firmicutes	Clostridia	Oscillospirales	Oscillospiraceae	Oscillibacter	NA
M249	MGYG-HGUT-02681	98.96	N	QALW01 M249	278	1561033	6438	3065	31037	52.42	85.01	0.35	83.26	Firmicutes	Clostridia	Christensenellales	QALW01	QALW01_NA	NA
M24A	MGYG-HGUT-01658	97.29	N	CAG-74 M24A	73	2598161	59729	18112	155385	55.63	86.56	0.81	82.51	Firmicutes	Clostridia	Christensenellales	CAG-74	CAG-74_NA	NA
M24B	MGYG-HGUT-03598	97.73	N	Clostridium M24B	46	2874529	85981	38847	270717	50.19	96.84	1.27	90.49	Firmicutes	Clostridia	Lachnospirales	Lachnospiraceae	Lachnospiraceae_Clostridium	NA
M24C	MGYG-HGUT-01359	98.67	N	Bilophila wadsworthia M24C	112	4101943	61015	16807	215099	59.75	100	0	100	Proteobacteria	Deltaproteobacteria	Desulfovibrionales	Desulfovibrionaceae	Bilophila	Bilophila wadsworthia
M24D	MGYG-HGUT-01401	99	N	Sutterella parvirubra M24D	108	2411737	32921	10991	98627	65.23	96.27	0.93	91.62	Proteobacteria	Gammaproteobacteria	Burkholderiales	Burkholderiaceae	Sutterella	Sutterella parvirubra
M24E	MGYG-HGUT-03456	97.68	N	Ruminococcaceae M24E	300	2139150	9138	3557	33864	56.13	88.31	0.69	84.86	Firmicutes	Clostridia	Oscillospirales	Ruminococcaceae	Ruminococcaceae_NA	NA
M24F	MGYG-HGUT-01375	98.77	N	Ruminococcus champanellensis M24F	218	1929035	10830	4755	45572	55.67	93.34	0	93.34	Firmicutes	Clostridia	Oscillospirales	Ruminococcaceae	Ruminococcaceae_Ruminococcus	Ruminococcus champanellensis
M250	MGYG-HGUT-02456	98.96	N	Methanomethylophilus alvus M250	34	1569046	89488	18064	224174	56.27	95.97	0.4	93.97	Thermoplasmatota	Thermoplasmata	Methanomassiliicoccales	Methanomethylophilaceae	Methanomethylophilus	Methanomethylophilus alvus
M251	MGYG-HGUT-03158	99.05	N	Muribaculaceae M251	162	2040296	16083	6844	52597	52.36	82.11	0.57	79.26	Bacteroidetes	Bacteroidia	Bacteroidales	Muribaculaceae	Muribaculaceae_NA	NA
M252	MGYG-HGUT-00877	94.65	Y	Oscillibacter M252	67	1886666	45275	15704	134881	61.48	84.83	2.59	71.88	Firmicutes	Clostridia	Oscillospirales	Oscillospiraceae	Oscillibacter	NA
M253	MGYG-HGUT-04626	98.24	N	Sutterella M253	229	1187421	5606	2907	21180	48.69	74.86	0.62	71.76	Proteobacteria	Gammaproteobacteria	Burkholderiales	Burkholderiaceae	Sutterella	NA
M254	MGYG-HGUT-00606	98.09	N	Alistipes M254	70	3286739	93197	19237	230552	51.58	94.6	0.63	91.45	Bacteroidetes	Bacteroidia	Bacteroidales	Rikenellaceae	Alistipes	NA
M255	MGYG-HGUT-03306	98.43	N	Ruminococcaceae M255	251	1934936	10453	3679	34476	60.48	86.58	1.68	78.18	Firmicutes	Clostridia	Oscillospirales	Ruminococcaceae	Ruminococcaceae_NA	NA
M256	MGYG-HGUT-01629	98.33	N	Phascolarctobacterium M256	19	1217735	101357	34609	168771	44.4	79.64	0.3	78.14	Firmicutes	Negativicutes	Acidaminococcales	Acidaminococcaceae	Phascolarctobacterium	NA
M257	MGYG-HGUT-02718	98.13	N	Butyricicoccus M257	209	2149836	13589	5251	48468	57.36	79.57	1.34	72.87	Firmicutes	Clostridia	Oscillospirales	Butyricicoccaceae	Butyricicoccus	NA
M258	MGYG-HGUT-03097	96.92	N	Phocaeicola M258	34	2192581	91325	42662	197964	43.16	70.74	0	70.74	Bacteroidetes	Bacteroidia	Bacteroidales	Bacteroidaceae	Phocaeicola	NA
M259	MGYG-HGUT-00914	99.37	N	Fusobacterium M259	72	1998447	50501	13193	220985	28.56	97.75	2.25	86.5	Fusobacteriota	Fusobacteriia	Fusobacteriales	Fusobacteriaceae	Fusobacterium	NA
M25A	MGYG-HGUT-00162	98.04	N	Enterococcus durans M25A	415	2383368	6492	3092	23694	38.02	87.79	2.97	72.94	Firmicutes	Bacilli	Lactobacillales	Enterococcaceae	Enterococcus	Enterococcus durans
M25B	MGYG-HGUT-01225	97.69	N	Evtepia M25B	63	1983187	40602	16422	162971	60.28	84.9	0.67	81.55	Firmicutes	Clostridia	Oscillospirales	Oscillospiraceae	Evtepia	NA
M25C	MGYG-HGUT-01889	98.91	N	QALW01 M25C	128	2044165	25802	6396	85832	47.35	97.72	0.81	93.67	Firmicutes	Clostridia	Christensenellales	QALW01	QALW01_NA	NA
M25D	MGYG-HGUT-00728	78.05	Y	Clostridiaceae M25D	347	1919716	6477	2936	26188	45.17	84.67	3.15	68.92	Firmicutes	Clostridia	Clostridiales	Clostridiaceae	Clostridiaceae_NA	NA
M25E	MGYG-HGUT-02882	99.17	N	Oscillibacter M25E	40	1811761	60138	22491	165728	61.13	88.59	1.59	80.64	Firmicutes	Clostridia	Oscillospirales	Oscillospiraceae	Oscillibacter	NA
M25F	MGYG-HGUT-01029	97.27	N	Clostridium M25F	13	1921508	248307	56162	371411	53.33	97.99	0	97.99	Firmicutes	Clostridia	Oscillospirales	Acutalibacteraceae	Acutalibacteraceae_Clostridium	NA
M260	MGYG-HGUT-02166	98.68	N	CAG-433 M260	120	1293384	16273	5268	40300	24.97	90.45	1.85	81.2	Tenericutes	Mollicutes	Mycoplasmatales	CAG-433	CAG-433_NA	NA
M261	MGYG-HGUT-02608	98.9	N	Muribaculaceae M261	91	2181059	38666	13540	103807	60.88	94.44	0	94.44	Bacteroidetes	Bacteroidia	Bacteroidales	Muribaculaceae	Muribaculaceae_NA	NA
M262	MGYG-HGUT-00692	98.17	N	Prevotellamassilia M262	147	2555465	24954	7879	89151	43.57	97.27	0	97.27	Bacteroidetes	Bacteroidia	Bacteroidales	Prevotellaceae	Prevotellamassilia	NA
M263	MGYG-HGUT-02041	95.97	N	Collinsella M263	202	2063459	13709	5044	52794	60.12	92.05	3.61	74	Actinobacteria	Coriobacteriia	Coriobacteriales	Coriobacteriaceae	Collinsella	NA
M264	MGYG-HGUT-00276	98.38	N	Megasphaera M264	98	2572586	39030	12457	152917	49.62	99.4	0.05	99.15	Firmicutes	Negativicutes	Veillonellales	Megasphaeraceae	Megasphaera	NA
M265	MGYG-HGUT-02763	95.59	N	Collinsella M265	322	1866827	6562	3063	31695	60.32	91.98	1.6	83.98	Actinobacteria	Coriobacteriia	Coriobacteriales	Coriobacteriaceae	Collinsella	NA
M266	MGYG-HGUT-00929	98.68	N	Clostridium M266	19	1346284	121119	41831	189391	27.67	77.79	0.22	76.69	Firmicutes	Clostridia	Clostridiales	Clostridiaceae	Clostridiaceae_Clostridium	NA
M267	MGYG-HGUT-00714	97.59	N	CAG-611 M267	54	1407656	45601	10432	108152	27.82	93.82	1.69	85.37	Tenericutes	Mollicutes	Mycoplasmatales	CAG-611	CAG-611_NA	NA
M268	MGYG-HGUT-00667	94.46	Y	Porphyromonadaceae M268	32	2602573	128616	39364	254595	54.83	98.68	0.38	96.78	Bacteroidetes	Bacteroidia	Bacteroidales	Porphyromonadaceae	Porphyromonadaceae_NA	NA
M269	MGYG-HGUT-04379	97.49	N	Mycoplasmataceae M269	37	1118405	41011	14505	117125	26.31	91.57	1.12	85.97	Tenericutes	Mollicutes	Mycoplasmatales	Mycoplasmataceae	Mycoplasmataceae_NA	NA
M26A	MGYG-HGUT-00030	98.04	N	Eubacterium M26A	53	2637359	95335	27475	271042	33.24	99.33	0	99.33	Firmicutes	Clostridia	Lachnospirales	Lachnospiraceae	Lachnospiraceae_Eubacterium	NA
M26B	MGYG-HGUT-01150	95.71	N	Collinsella M26B	112	2047702	31289	8047	58604	60.18	95.7	2.13	85.05	Actinobacteria	Coriobacteriia	Coriobacteriales	Coriobacteriaceae	Collinsella	NA
M26C	MGYG-HGUT-00466	86.14	Y	Ruminococcaceae M26C	102	1637914	25267	8071	63454	46.97	85.1	3.86	65.8	Firmicutes	Clostridia	Oscillospirales	Ruminococcaceae	Ruminococcaceae_NA	NA
M26D	MGYG-HGUT-00753	98.58	N	Oscillospiraceae M26D	138	1562301	14868	5494	45911	60.35	84.55	3.24	68.35	Firmicutes	Clostridia	Oscillospirales	Oscillospiraceae	Oscillospiraceae_NA	NA
M26E	MGYG-HGUT-00540	97.1	N	CAG-302 M26E	24	751640	45002	12102	141427	27.83	70.22	0	70.22	Tenericutes	Mollicutes	Mycoplasmatales	CAG-302	CAG-302_NA	NA
M26F	MGYG-HGUT-04525	98.06	N	Oscillibacter M26F	152	2056847	19993	6603	72575	59.58	90.17	3.08	74.77	Firmicutes	Clostridia	Oscillospirales	Oscillospiraceae	Oscillibacter	NA
M270	MGYG-HGUT-04207	98.87	N	Prevotellaceae M270	270	1943496	9880	3397	33080	44.82	82.31	2.28	70.91	Bacteroidetes	Bacteroidia	Bacteroidales	Prevotellaceae	Prevotellaceae_NA	NA
M271	MGYG-HGUT-01490	97.55	N	Bifidobacterium catenulatum M271	67	1270264	29807	8935	81670	56.19	73.78	0.89	69.33	Actinobacteria	Actinobacteria	Bifidobacteriales	Bifidobacteriaceae	Bifidobacterium	Bifidobacterium catenulatum
M272	MGYG-HGUT-03486	98.74	N	Lachnospiraceae M272	197	2311629	19519	5119	61028	46.46	88.99	2.15	78.24	Firmicutes	Clostridia	Lachnospirales	Lachnospiraceae	Lachnospiraceae_NA	NA
M273	MGYG-HGUT-03932	98.45	N	Clostridium M273	36	1790953	75812	21919	236776	40.89	95.48	0	95.48	Firmicutes	Clostridia	Oscillospirales	Acutalibacteraceae	Acutalibacteraceae_Clostridium	NA
M274	MGYG-HGUT-00773	97.44	N	Bulleidia M274	170	1956384	16687	5030	151192	35.62	90.95	2.38	79.05	Firmicutes	Erysipelotrichia	Erysipelotrichales	Erysipelotrichaceae	Bulleidia	NA
M275	MGYG-HGUT-03298	97.62	N	Parolsenella catena M275	22	1710187	134339	40720	290548	65.72	97.85	0.81	93.8	Actinobacteria	Coriobacteriia	Coriobacteriales	Atopobiaceae	Parolsenella	Parolsenella catena
M276	MGYG-HGUT-03979	98.84	N	Ruminococcaceae M276	29	1857770	115423	33198	224012	54.08	92.39	0	92.39	Firmicutes	Clostridia	Oscillospirales	Ruminococcaceae	Ruminococcaceae_NA	NA
M277	MGYG-HGUT-04402	96.54	N	Bacteroides M277	362	2047087	6320	3030	24909	49.62	78.98	2.14	68.28	Bacteroidetes	Bacteroidia	Bacteroidales	Bacteroidaceae	Bacteroides	NA
M278	MGYG-HGUT-00746	98.71	N	Oscillospiraceae M278	102	1832969	25400	8449	73193	58.51	88.26	0.5	85.76	Firmicutes	Clostridia	Oscillospirales	Oscillospiraceae	Oscillospiraceae_NA	NA
M279	MGYG-HGUT-00672	98.39	N	Alistipes M279	43	2589663	98716	37296	188856	53.22	94.84	1.35	88.09	Bacteroidetes	Bacteroidia	Bacteroidales	Rikenellaceae	Alistipes	NA
M27A	MGYG-HGUT-00647	98.38	N	Anaerotruncus M27A	37	2325685	76230	33202	174804	53.94	88.81	0.67	85.46	Firmicutes	Clostridia	Oscillospirales	Ruminococcaceae	Anaerotruncus	NA
M27B	MGYG-HGUT-04632	97.93	N	Prevotella M27B	84	2803043	48556	15608	210452	53.83	88.68	0.68	85.28	Bacteroidetes	Bacteroidia	Bacteroidales	Prevotellaceae	Prevotella	NA
M27C	MGYG-HGUT-04041	96.23	N	Eggerthellaceae M27C	99	1996915	56534	7813	181146	60.6	91.26	0.27	89.91	Actinobacteria	Coriobacteriia	Eggerthellales	Eggerthellaceae	Eggerthellaceae_NA	NA
M27D	MGYG-HGUT-00669	98.05	N	Ruminococcus M27D	28	2350032	128401	39558	413303	44.44	97.09	0	97.09	Firmicutes	Clostridia	Oscillospirales	Acutalibacteraceae	Acutalibacteraceae_Ruminococcus	NA
M27E	MGYG-HGUT-04223	98.42	N	UMGS1883 M27E	240	2040808	10580	4161	60533	47.37	92.91	0.89	88.46	Firmicutes	Clostridia	Clostridiales	UMGS1883	UMGS1883_NA	NA
M27F	MGYG-HGUT-02114	98.28	N	Oscillibacter M27F	363	1882292	6226	2672	18472	65.1	83.08	3.49	65.63	Firmicutes	Clostridia	Oscillospirales	Oscillospiraceae	Oscillibacter	NA
M280	MGYG-HGUT-03307	83.23	Y	Acutalibacteraceae M280	265	1301965	5665	2710	21598	42.26	71.03	0.47	68.68	Firmicutes	Clostridia	Oscillospirales	Acutalibacteraceae	Acutalibacteraceae_NA	NA
M281	MGYG-HGUT-00600	98.11	N	Lachnospiraceae M281	32	2642660	136049	48808	268067	50.92	98.28	0	98.28	Firmicutes	Clostridia	Lachnospirales	Lachnospiraceae	Lachnospiraceae_NA	NA
M282	MGYG-HGUT-02001	98.4	N	Clostridium M282	28	2269467	112865	43775	224674	52.89	97.05	0	97.05	Firmicutes	Clostridia	Oscillospirales	Acutalibacteraceae	Acutalibacteraceae_Clostridium	NA
M283	MGYG-HGUT-04036	97.99	N	Monoglobaceae M283	140	2794004	29755	8839	104877	43.23	96.42	0	96.42	Firmicutes	Clostridia	Monoglobales	Monoglobaceae	Monoglobaceae_NA	NA
M284	MGYG-HGUT-01668	75.62	Y	Ruminococcaceae M284	40	1618220	58286	22438	147553	49.19	76.17	0	76.17	Firmicutes	Clostridia	Oscillospirales	Ruminococcaceae	Ruminococcaceae_NA	NA
M285	MGYG-HGUT-02746	96.51	N	Collinsella M285	115	1998202	26245	8887	105047	60.18	99.93	2.96	85.13	Actinobacteria	Coriobacteriia	Coriobacteriales	Coriobacteriaceae	Collinsella	NA
M286	MGYG-HGUT-00631	98.13	N	Prevotella M286	103	2071320	26309	10492	94001	52.7	79.76	0.89	75.31	Bacteroidetes	Bacteroidia	Bacteroidales	Prevotellaceae	Prevotella	NA
M287	MGYG-HGUT-00875	99.08	N	Clostridium M287	89	1863626	32954	11895	112964	57.31	89.02	0.84	84.82	Firmicutes	Clostridia	Christensenellales	Christensenellaceae	Christensenellaceae_Clostridium	NA
M288	MGYG-HGUT-02547	98.09	N	Megasphaera elsdenii M288	47	2375680	80559	28172	161059	53.4	99.4	0	99.4	Firmicutes	Negativicutes	Veillonellales	Megasphaeraceae	Megasphaera	Megasphaera elsdenii
M289	MGYG-HGUT-02993	97.65	N	Oscillospiraceae M289	141	2572096	26685	8453	101933	58.69	93.62	0.67	90.27	Firmicutes	Clostridia	Oscillospirales	Oscillospiraceae	Oscillospiraceae_NA	NA
M28A	MGYG-HGUT-00584	97.91	N	Alistipes M28A	121	2950890	31855	11692	122344	51.72	91.98	0.63	88.83	Bacteroidetes	Bacteroidia	Bacteroidales	Rikenellaceae	Alistipes	NA
M28B	MGYG-HGUT-04049	76.99	Y	Acutalibacteraceae M28B	36	2145271	97256	30947	177753	61.69	97.99	0	97.99	Firmicutes	Clostridia	Oscillospirales	Acutalibacteraceae	Acutalibacteraceae_NA	NA
M28C	MGYG-HGUT-01769	98.39	N	Ruminococcus M28C	22	2394049	163178	64263	282401	44.32	97.09	0	97.09	Firmicutes	Clostridia	Oscillospirales	Acutalibacteraceae	Acutalibacteraceae_Ruminococcus	NA
M28D	MGYG-HGUT-01316	97.1	N	Mitsuokella jalaludinii M28D	21	2449091	171494	56066	304920	58.43	100	0.08	99.6	Firmicutes	Negativicutes	Selenomonadales	Selenomonadaceae	Mitsuokella	Mitsuokella jalaludinii
M28E	MGYG-HGUT-04468	98.35	N	Alistipes M28E	12	2448344	453823	98312	804665	46.2	100	0.48	97.6	Bacteroidetes	Bacteroidia	Bacteroidales	Rikenellaceae	Alistipes	NA
M28F	MGYG-HGUT-00260	95.46	N	Collinsella M28F	315	1588070	5931	2616	30579	60.08	74.52	1.61	66.47	Actinobacteria	Coriobacteriia	Coriobacteriales	Coriobacteriaceae	Collinsella	NA
M290	MGYG-HGUT-00206	96.23	N	Dorea M290	156	2307946	22103	6384	66192	43.48	90.79	1.22	84.69	Firmicutes	Clostridia	Lachnospirales	Lachnospiraceae	Dorea	NA
M291	MGYG-HGUT-00248	94.02	Y	Weissella cibaria M291	76	1865192	50070	11041	136291	44.77	98.16	0	98.16	Firmicutes	Bacilli	Lactobacillales	Leuconostocaceae	Weissella	Weissella cibaria
M292	MGYG-HGUT-02701	81.32	Y	Christensenellaceae M292	136	1652999	16407	5969	54148	53.12	94.59	0.81	90.54	Firmicutes	Clostridia	Christensenellales	Christensenellaceae	Christensenellaceae_NA	NA
M293	MGYG-HGUT-00204	98.75	N	Eubacterium M293	37	2751467	250903	53096	338787	33.12	99.33	0	99.33	Firmicutes	Clostridia	Lachnospirales	Lachnospiraceae	Lachnospiraceae_Eubacterium	NA
M294	MGYG-HGUT-01500	98.26	N	Lawsonibacter asaccharolyticus M294	32	2523281	160629	38607	283924	61.38	91.95	0	91.95	Firmicutes	Clostridia	Oscillospirales	Oscillospiraceae	Lawsonibacter	Lawsonibacter asaccharolyticus
M295	MGYG-HGUT-02336	99.04	N	Megasphaera M295	60	2126384	48972	17638	243168	54.4	100	0	100	Firmicutes	Negativicutes	Veillonellales	Megasphaeraceae	Megasphaera	NA
M296	MGYG-HGUT-00348	93.43	Y	Muribaculaceae M296	28	2769111	153244	52809	356651	54.27	91.01	0.38	89.11	Bacteroidetes	Bacteroidia	Bacteroidales	Muribaculaceae	Muribaculaceae_NA	NA
M297	MGYG-HGUT-04296	98.38	N	Ruminococcus M297	80	2571628	49661	17358	225265	46.11	94.94	0.02	94.84	Firmicutes	Clostridia	Lachnospirales	Lachnospiraceae	Lachnospiraceae_Ruminococcus	NA
M298	MGYG-HGUT-03113	92.29	Y	Pauljensenia M298	324	1978439	7414	2949	25642	65.94	79.83	3.8	60.83	Actinobacteria	Actinobacteria	Actinomycetales	Actinomycetaceae	Pauljensenia	NA
M299	MGYG-HGUT-00918	97.99	N	Sutterella M299	323	2106738	7800	3360	26847	61.61	86.73	1.94	77.03	Proteobacteria	Gammaproteobacteria	Burkholderiales	Burkholderiaceae	Sutterella	NA
M29A	MGYG-HGUT-00823	88.01	Y	Alistipes M29A	25	2707664	163396	42298	393705	56.76	100	0.48	97.6	Bacteroidetes	Bacteroidia	Bacteroidales	Rikenellaceae	Alistipes	NA
M29B	MGYG-HGUT-03658	99.08	N	Oscillospiraceae M29B	42	2433153	106289	26680	195028	56.55	91.72	0.67	88.37	Firmicutes	Clostridia	Oscillospirales	Oscillospiraceae	Oscillospiraceae_NA	NA
M29C	MGYG-HGUT-01647	98.76	N	Clostridium M29C	19	1257222	146968	37779	185074	29.46	74.71	0.22	73.61	Firmicutes	Clostridia	Clostridiales	Clostridiaceae	Clostridiaceae_Clostridium	NA
M29D	MGYG-HGUT-04088	97.79	N	CAG-74 M29D	166	3040538	23867	9277	107279	58.15	99.19	1.88	89.79	Firmicutes	Clostridia	Christensenellales	CAG-74	CAG-74_NA	NA
M29E	MGYG-HGUT-02397	97.76	N	Bifidobacterium angulatum M29E	71	1623549	40411	10956	78541	59.98	77.88	2.67	64.53	Actinobacteria	Actinobacteria	Bifidobacteriales	Bifidobacteriaceae	Bifidobacterium	Bifidobacterium angulatum
M29F	MGYG-HGUT-04624	98.34	N	Anaerotruncus M29F	59	2182396	59029	19816	146998	53.68	88.48	0.67	85.13	Firmicutes	Clostridia	Oscillospirales	Ruminococcaceae	Anaerotruncus	NA
M2A0	MGYG-HGUT-03967	98.12	N	QALW01 M2A0	176	1743280	12457	4900	71870	51.95	88.34	1.4	81.34	Firmicutes	Clostridia	Christensenellales	QALW01	QALW01_NA	NA
M2A1	MGYG-HGUT-00369	97.07	N	Oscillospiraceae M2A1	176	2093127	18526	5049	59075	57.44	89.61	3.52	72.01	Firmicutes	Clostridia	Oscillospirales	Oscillospiraceae	Oscillospiraceae_NA	NA
M2A2	MGYG-HGUT-00734	97.54	N	Borkfalkiaceae M2A2	32	2219731	110235	35233	239604	46.06	93.95	3.23	77.8	Firmicutes	Clostridia	Christensenellales	Borkfalkiaceae	Borkfalkiaceae_NA	NA
M2A3	MGYG-HGUT-03700	95.23	N	Collinsella M2A3	97	1779290	35704	7014	100266	59.75	78.17	1.61	70.12	Actinobacteria	Coriobacteriia	Coriobacteriales	Coriobacteriaceae	Collinsella	NA
M2A4	MGYG-HGUT-03937	95.37	N	Gemmiger M2A4	121	1959123	25258	7213	116807	57.63	83.72	2.04	73.52	Firmicutes	Clostridia	Oscillospirales	Ruminococcaceae	Gemmiger	NA
M2A5	MGYG-HGUT-02059	98.35	N	Gemmiger M2A5	219	2265263	13094	4671	109032	58.86	96.36	4.45	74.11	Firmicutes	Clostridia	Oscillospirales	Ruminococcaceae	Gemmiger	NA
M2A6	MGYG-HGUT-00263	98.91	N	Blautia M2A6	48	3085713	143719	32896	220759	44.65	98.73	0.32	97.13	Firmicutes	Clostridia	Lachnospirales	Lachnospiraceae	Blautia	NA
M2A7	MGYG-HGUT-00175	97.79	N	Muricomes M2A7	110	4915741	77939	19825	255782	46.15	97.08	0	97.08	Firmicutes	Clostridia	Lachnospirales	Lachnospiraceae	Muricomes	NA
M2A8	MGYG-HGUT-04581	98.05	N	Coprococcus M2A8	89	2740018	50726	13385	112595	43.43	97.71	1.34	91.01	Firmicutes	Clostridia	Lachnospirales	Lachnospiraceae	Coprococcus	NA
M2A9	MGYG-HGUT-04163	85.43	Y	Evtepia M2A9	111	2278804	31225	10320	85434	61.34	98.32	1.34	91.62	Firmicutes	Clostridia	Oscillospirales	Oscillospiraceae	Evtepia	NA
M2AA	MGYG-HGUT-03210	97.44	N	Anaerovoracaceae M2AA	142	2746563	30148	9404	95252	47.87	95.39	0.24	94.19	Firmicutes	Clostridia	Peptostreptococcales	Anaerovoracaceae	Anaerovoracaceae_NA	NA
M2AB	MGYG-HGUT-04158	97.88	N	Dialister invisus M2AB	19	1642104	199509	52632	550157	45.3	98.1	0.63	94.95	Firmicutes	Negativicutes	Veillonellales	Dialisteraceae	Dialister	Dialister invisus
M2AC	MGYG-HGUT-02057	97.16	N	Oscillibacter M2AC	123	2307720	30553	8225	102602	57.76	94.45	3.38	77.55	Firmicutes	Clostridia	Oscillospirales	Oscillospiraceae	Oscillibacter	NA
M2AD	MGYG-HGUT-04163	90.91	Y	Evtepia M2AD	47	2179200	144010	20240	195736	64.44	96.31	0.67	92.96	Firmicutes	Clostridia	Oscillospirales	Oscillospiraceae	Evtepia	NA
M2AE	MGYG-HGUT-04329	97.79	N	Prevotellamassilia M2AE	95	2503598	36749	13453	222337	50.69	95.82	0.74	92.12	Bacteroidetes	Bacteroidia	Bacteroidales	Prevotellaceae	Prevotellamassilia	NA
M2AF	MGYG-HGUT-00558	99.35	N	Megasphaera M2AF	55	2497831	66886	18707	212781	51.16	93.25	0	93.25	Firmicutes	Negativicutes	Veillonellales	Megasphaeraceae	Megasphaera	NA
M2B0	MGYG-HGUT-00245	98.25	N	Roseburia M2B0	85	3456384	74129	22010	232318	41.78	97.1	0.12	96.5	Firmicutes	Clostridia	Lachnospirales	Lachnospiraceae	Roseburia	NA
M2B1	MGYG-HGUT-01211	97.25	N	Porphyromonas M2B1	229	1904833	10533	4284	39209	53.12	89.82	1.64	81.62	Bacteroidetes	Bacteroidia	Bacteroidales	Porphyromonadaceae	Porphyromonas	NA
M2B2	MGYG-HGUT-01301	97.56	N	Parvimonas micra M2B2	103	1579352	25108	6105	104616	27.88	93.9	3.24	77.7	Firmicutes	Clostridia	Tissierellales	Helcococcaceae	Parvimonas	Parvimonas micra
M2B3	MGYG-HGUT-00182	98.15	N	Mitsuokella multacida M2B3	204	2060217	13686	4915	39809	58.13	95.31	0.31	93.76	Firmicutes	Negativicutes	Selenomonadales	Selenomonadaceae	Mitsuokella	Mitsuokella multacida
M2B4	MGYG-HGUT-04006	97.48	N	Alistipes M2B4	13	2632170	291585	127079	514602	61.39	100	0.48	97.6	Bacteroidetes	Bacteroidia	Bacteroidales	Rikenellaceae	Alistipes	NA
M2B5	MGYG-HGUT-03656	97.63	N	Ruminococcus M2B5	28	2193815	100342	53366	197623	53.71	98.66	0	98.66	Firmicutes	Clostridia	Oscillospirales	Acutalibacteraceae	Acutalibacteraceae_Ruminococcus	NA
M2B6	MGYG-HGUT-03411	96.22	N	CAG-288 M2B6	131	785283	7528	2791	30294	34.92	70.22	0	70.22	Tenericutes	Mollicutes	RFN20	CAG-288	CAG-288_NA	NA
M2B7	MGYG-HGUT-03164	97.84	N	Muribaculaceae M2B7	135	2334053	26678	8602	70914	55.44	91.19	0.38	89.29	Bacteroidetes	Bacteroidia	Bacteroidales	Muribaculaceae	Muribaculaceae_NA	NA
M2B8	MGYG-HGUT-00595	85.43	Y	Eggerthellaceae M2B8	60	2038575	58486	16393	163473	58.95	97.38	0.81	93.33	Actinobacteria	Coriobacteriia	Eggerthellales	Eggerthellaceae	Eggerthellaceae_NA	NA
M2B9	MGYG-HGUT-04274	95.27	N	Collinsella M2B9	24	2267006	171754	46930	373712	59.62	100	0.81	95.95	Actinobacteria	Coriobacteriia	Coriobacteriales	Coriobacteriaceae	Collinsella	NA
M2BA	MGYG-HGUT-01338	95.91	N	Blautia M2BA	460	2230755	5452	2579	32041	42.06	76.46	0.84	72.26	Firmicutes	Clostridia	Lachnospirales	Lachnospiraceae	Blautia	NA
M2BB	MGYG-HGUT-00856	95.71	N	Collinsella M2BB	134	2049791	28538	6649	65495	59.92	90.81	0.81	86.76	Actinobacteria	Coriobacteriia	Coriobacteriales	Coriobacteriaceae	Collinsella	NA
M2BC	MGYG-HGUT-01396	98.8	N	Longicatena innocuum M2BC	55	4037571	191375	38237	261824	43.99	100	0	100	Firmicutes	Erysipelotrichia	Erysipelotrichales	Erysipelotrichaceae	Longicatena	Longicatena innocuum
M2BD	MGYG-HGUT-00242	98.84	N	Enterocloster M2BD	83	3553705	64514	22699	253062	43.85	98.79	0.63	95.64	Firmicutes	Clostridia	Lachnospirales	Lachnospiraceae	Enterocloster	NA
M2BE	MGYG-HGUT-00781	99.19	N	Phocaeicola M2BE	85	3158356	58194	22092	146751	47.66	95.88	0.19	94.93	Bacteroidetes	Bacteroidia	Bacteroidales	Bacteroidaceae	Phocaeicola	NA
M2BF	MGYG-HGUT-00108	98.97	N	Citrobacter freundii M2BF	67	4887607	125476	42799	580569	51.63	98.19	0.35	96.44	Proteobacteria	Gammaproteobacteria	Enterobacterales	Enterobacteriaceae	Citrobacter	Citrobacter freundii
M2C0	MGYG-HGUT-03074	98.82	N	Clostridium M2C0	42	2724321	95194	30889	426765	49.54	98.1	0	98.1	Firmicutes	Clostridia	Lachnospirales	Lachnospiraceae	Lachnospiraceae_Clostridium	NA
M2C1	MGYG-HGUT-03056	95.59	N	Fusobacterium M2C1	88	2398183	48683	14966	113852	29.23	88.76	2.25	77.51	Fusobacteriota	Fusobacteriia	Fusobacteriales	Fusobacteriaceae	Fusobacterium	NA
M2C2	MGYG-HGUT-01134	94.21	Y	Collinsella M2C2	14	1361681	145674	78965	293115	59.42	73.39	0	73.39	Actinobacteria	Coriobacteriia	Coriobacteriales	Coriobacteriaceae	Collinsella	NA
M2C3	MGYG-HGUT-00246	98.86	N	Streptococcus pasteurianus M2C3	29	2018038	108721	29700	336225	37.27	100	0	100	Firmicutes	Bacilli	Lactobacillales	Streptococcaceae	Streptococcus	Streptococcus pasteurianus
M2C4	MGYG-HGUT-00077	97.41	N	Anaerobutyricum hallii M2C4	92	3082152	73599	16480	182717	37.82	100	1.34	93.3	Firmicutes	Clostridia	Lachnospirales	Lachnospiraceae	Anaerobutyricum	Anaerobutyricum hallii
M2C5	MGYG-HGUT-00783	83.23	Y	Veillonella M2C5	238	1630548	8471	3846	25464	39.41	80.29	1	75.29	Firmicutes	Negativicutes	Veillonellales	Veillonellaceae	Veillonella	NA
M2C6	MGYG-HGUT-00274	97.99	N	Clostridium M2C6	248	2480710	13155	4768	83296	49.4	90.45	0.63	87.3	Firmicutes	Clostridia	Lachnospirales	Lachnospiraceae	Lachnospiraceae_Clostridium	NA
M2C7	MGYG-HGUT-02497	98.67	N	Klebsiella aerogenes M2C7	54	4965919	112155	46858	386154	55.27	97.87	0.39	95.92	Proteobacteria	Gammaproteobacteria	Enterobacterales	Enterobacteriaceae	Klebsiella	Klebsiella aerogenes
M2C8	MGYG-HGUT-02312	95.21	N	Blautia M2C8	310	2305130	10330	3347	53268	42.45	80.33	0.88	75.93	Firmicutes	Clostridia	Lachnospirales	Lachnospiraceae	Blautia	NA
M2C9	MGYG-HGUT-02843	78.91	Y	Streptococcus downei M2C9	75	2088308	52854	12373	199461	43.65	91.76	2.25	80.51	Firmicutes	Bacilli	Lactobacillales	Streptococcaceae	Streptococcus	Streptococcus downei
M2CA	MGYG-HGUT-00877	95.71	N	Oscillibacter M2CA	72	1830457	45017	11869	130852	61.14	89.19	2.01	79.14	Firmicutes	Clostridia	Oscillospirales	Oscillospiraceae	Oscillibacter	NA
M2CB	MGYG-HGUT-04108	98.71	N	Ruminococcaceae M2CB	312	2002793	7867	3308	30668	45.7	83.05	1.68	74.65	Firmicutes	Clostridia	Oscillospirales	Ruminococcaceae	Ruminococcaceae_NA	NA
M2CC	MGYG-HGUT-04183	76.99	Y	Raoultibacter timonensis M2CC	495	3216948	8009	3300	37223	60.17	79.49	0.27	78.14	Actinobacteria	Coriobacteriia	Eggerthellales	Eggerthellaceae	Raoultibacter	Raoultibacter timonensis
M2CD	MGYG-HGUT-04631	97.6	N	Mogibacterium M2CD	21	2028237	180559	44022	381375	46.45	99.29	0	99.29	Firmicutes	Clostridia	Peptostreptococcales	Anaerovoracaceae	Mogibacterium	NA
M2CE	MGYG-HGUT-01207	96.88	N	Eggerthella sinensis M2CE	46	3955332	112117	46296	253844	65.19	100	0.81	95.95	Actinobacteria	Coriobacteriia	Eggerthellales	Eggerthellaceae	Eggerthella	Eggerthella sinensis
M2CF	MGYG-HGUT-02487	99.14	N	Gordonibacter pamelaeae M2CF	130	3068431	38729	11786	165478	66.68	94.27	1.28	87.87	Actinobacteria	Coriobacteriia	Eggerthellales	Eggerthellaceae	Gordonibacter	Gordonibacter pamelaeae
M2D0	MGYG-HGUT-00240	96.94	N	Longicatena M2D0	308	1133997	3815	2243	14389	35.31	75.73	0	75.73	Firmicutes	Erysipelotrichia	Erysipelotrichales	Erysipelotrichaceae	Longicatena	NA
M2D1	MGYG-HGUT-01136	95.16	N	Oscillospiraceae M2D1	217	1624752	9394	3622	42371	62.17	87.37	0.67	84.02	Firmicutes	Clostridia	Oscillospirales	Oscillospiraceae	Oscillospiraceae_NA	NA
M2D2	MGYG-HGUT-01085	97.69	N	Bacteroides M2D2	72	2580615	51122	17911	224313	49.2	95.48	0.24	94.28	Bacteroidetes	Bacteroidia	Bacteroidales	Bacteroidaceae	Bacteroides	NA
M2D3	MGYG-HGUT-01023	96.74	N	Peptococcaceae M2D3	27	2314355	118404	49299	431672	54.92	79.82	1.02	74.72	Firmicutes	Peptococcia	Peptococcales	Peptococcaceae	Peptococcaceae_NA	NA
M2D4	MGYG-HGUT-00022	96.68	N	Faecalibacterium prausnitzii M2D4	28	2369202	119148	42558	408838	58.02	100	0	100	Firmicutes	Clostridia	Oscillospirales	Ruminococcaceae	Faecalibacterium	Faecalibacterium prausnitzii
M2D5	MGYG-HGUT-03985	95.74	N	Muribaculaceae M2D5	320	2491590	9439	4071	42053	58.11	81.94	0.75	78.19	Bacteroidetes	Bacteroidia	Bacteroidales	Muribaculaceae	Muribaculaceae_NA	NA
M2D6	MGYG-HGUT-02363	99.24	N	Raoultella ornithinolytica M2D6	19	5530336	591457	106702	1103819	55.64	98.8	1.38	91.9	Proteobacteria	Gammaproteobacteria	Enterobacterales	Enterobacteriaceae	Raoultella	Raoultella ornithinolytica
M2D7	MGYG-HGUT-01694	98.55	N	Enterococcus faecalis M2D7	114	2709371	36129	13257	138884	37.55	98.69	0	98.69	Firmicutes	Bacilli	Lactobacillales	Enterococcaceae	Enterococcus	Enterococcus faecalis
M2D8	MGYG-HGUT-00228	95.65	N	Collinsella M2D8	203	1923721	12678	4483	37802	60.07	89.52	0.9	85.02	Actinobacteria	Coriobacteriia	Coriobacteriales	Coriobacteriaceae	Collinsella	NA
M2D9	MGYG-HGUT-02449	99.63	N	Parabacteroides acidifaciens M2D9	210	4595160	32611	9462	170470	45.84	91.65	1.75	82.9	Bacteroidetes	Bacteroidia	Bacteroidales	Tannerellaceae	Parabacteroides	Parabacteroides acidifaciens
M2DA	MGYG-HGUT-01276	97.53	N	Eubacterium limosum M2DA	61	3500563	87605	28432	383855	46.99	83.57	0	83.57	Firmicutes	Clostridia	Eubacteriales	Eubacteriaceae	Eubacteriaceae_Eubacterium	Eubacterium limosum
M2DB	MGYG-HGUT-00159	99.31	N	Sellimonas intestinalis M2DB	29	3106085	195439	39942	589230	45.2	97.66	0.88	93.26	Firmicutes	Clostridia	Lachnospirales	Lachnospiraceae	Sellimonas	Sellimonas intestinalis
M2DC	MGYG-HGUT-04279	99.22	N	Acutalibacteraceae M2DC	25	1756846	101609	40266	200076	49.87	94.63	0	94.63	Firmicutes	Clostridia	Oscillospirales	Acutalibacteraceae	Acutalibacteraceae_NA	NA
M2DD	MGYG-HGUT-00260	96.33	N	Collinsella M2DD	180	1978362	16013	4900	51975	60.36	97.18	1.19	91.23	Actinobacteria	Coriobacteriia	Coriobacteriales	Coriobacteriaceae	Collinsella	NA
M2DE	MGYG-HGUT-04317	98.59	N	Lachnospira M2DE	30	2551141	162179	52360	294658	36.26	98.66	0	98.66	Firmicutes	Clostridia	Lachnospirales	Lachnospiraceae	Lachnospira	NA
M2DF	MGYG-HGUT-00084	97.34	N	Gemmiger formicilis M2DF	60	2344777	70437	17619	240836	60.69	96.6	0	96.6	Firmicutes	Clostridia	Oscillospirales	Ruminococcaceae	Gemmiger	Gemmiger formicilis
M2E0	MGYG-HGUT-00141	96.34	N	Lachnospiraceae M2E0	149	2683193	30811	8324	116998	44.94	95.49	1.27	89.14	Firmicutes	Clostridia	Lachnospirales	Lachnospiraceae	Lachnospiraceae_NA	NA
M2E1	MGYG-HGUT-01107	96.55	N	Collinsella M2E1	36	2150778	102044	30466	355163	59.62	100	0.81	95.95	Actinobacteria	Coriobacteriia	Coriobacteriales	Coriobacteriaceae	Collinsella	NA
M2E2	MGYG-HGUT-01409	95.79	N	Slackia piriformis M2E2	24	2182585	114399	50534	245709	57.46	100	0	100	Actinobacteria	Coriobacteriia	Eggerthellales	Eggerthellaceae	Slackia	Slackia piriformis
M2E3	MGYG-HGUT-04147	98.13	N	UMGS1783 M2E3	140	1701794	18403	4939	58443	59.78	85.23	2.07	74.88	Firmicutes	Clostridia	Oscillospirales	UMGS1783	UMGS1783_NA	NA
M2E4	MGYG-HGUT-02511	98.8	N	Klebsiella variicola M2E4	44	5219781	220374	54223	682944	57.6	97.97	0.24	96.77	Proteobacteria	Gammaproteobacteria	Enterobacterales	Enterobacteriaceae	Klebsiella	Klebsiella variicola
M2E5	MGYG-HGUT-01167	98.09	N	Eggerthella M2E5	176	1276838	8509	3949	28496	44.94	74.91	0	74.91	Actinobacteria	Coriobacteriia	Eggerthellales	Eggerthellaceae	Eggerthella	NA
M2E6	MGYG-HGUT-04075	78.91	Y	Acutalibacteraceae M2E6	272	1889216	8516	3672	32086	52.54	77.8	2.85	63.55	Firmicutes	Clostridia	Oscillospirales	Acutalibacteraceae	Acutalibacteraceae_NA	NA
M2E7	MGYG-HGUT-00183	99.69	N	Butyricimonas M2E7	44	5186997	238944	60038	459234	42.56	98.92	0	98.92	Bacteroidetes	Bacteroidia	Bacteroidales	Odoribacteraceae	Butyricimonas	NA
M2E8	MGYG-HGUT-01409	97.83	N	Slackia piriformis M2E8	72	2148739	59649	14278	153371	57.87	99.6	0	99.6	Actinobacteria	Coriobacteriia	Eggerthellales	Eggerthellaceae	Slackia	Slackia piriformis
M2E9	MGYG-HGUT-02074	96.6	N	Coriobacteriaceae M2E9	58	1981264	66146	13941	241908	59.14	96.77	1.08	91.37	Actinobacteria	Coriobacteriia	Coriobacteriales	Coriobacteriaceae	Coriobacteriaceae_NA	NA
M2EA	MGYG-HGUT-03860	97.9	N	Oscillospiraceae M2EA	138	2097839	21341	7327	47722	58.58	95.69	4.39	73.74	Firmicutes	Clostridia	Oscillospirales	Oscillospiraceae	Oscillospiraceae_NA	NA
M2EB	MGYG-HGUT-01334	97.6	N	Ligilactobacillus ruminis M2EB	28	2013205	104507	34566	215902	43.88	99.48	0	99.48	Firmicutes	Bacilli	Lactobacillales	Lactobacillaceae	Ligilactobacillus	Ligilactobacillus ruminis
M2EC	MGYG-HGUT-00366	97.28	N	Oscillospiraceae M2EC	371	1899312	5798	2920	22816	50.56	72.21	1.01	67.16	Firmicutes	Clostridia	Oscillospirales	Oscillospiraceae	Oscillospiraceae_NA	NA
M2ED	MGYG-HGUT-04288	97.44	N	Faecalicoccus pleomorphus M2ED	250	1187170	5011	2664	20359	40.38	70.08	1.89	60.63	Firmicutes	Erysipelotrichia	Erysipelotrichales	Erysipelotrichaceae	Faecalicoccus	Faecalicoccus pleomorphus
M2EE	MGYG-HGUT-03966	99.37	N	Ruminococcaceae M2EE	122	1759713	20761	7212	160910	51.47	90.58	0.67	87.23	Firmicutes	Clostridia	Oscillospirales	Ruminococcaceae	Ruminococcaceae_NA	NA
M2EF	MGYG-HGUT-02286	98.62	N	Blautia M2EF	117	2923721	44830	11759	142176	38.39	99.36	0	99.36	Firmicutes	Clostridia	Lachnospirales	Lachnospiraceae	Blautia	NA
M2F0	MGYG-HGUT-02552	98.88	N	Lachnospira M2F0	44	2970812	106592	33815	291847	36.9	99.33	0	99.33	Firmicutes	Clostridia	Lachnospirales	Lachnospiraceae	Lachnospira	NA
M2F1	MGYG-HGUT-03990	97.76	N	Ruminococcus M2F1	76	2202089	51777	13389	214826	33.61	98.66	0	98.66	Firmicutes	Clostridia	Oscillospirales	Acutalibacteraceae	Acutalibacteraceae_Ruminococcus	NA
M2F2	MGYG-HGUT-01387	95.48	N	Senegalimassilia anaerobia M2F2	33	2235941	109187	37796	203931	62.16	95.16	0	95.16	Actinobacteria	Coriobacteriia	Coriobacteriales	Coriobacteriaceae	Senegalimassilia	Senegalimassilia anaerobia
M2F3	MGYG-HGUT-01128	97.54	N	Phascolarctobacterium M2F3	67	1737801	37551	10582	105707	44.11	98.2	0.3	96.7	Firmicutes	Negativicutes	Acidaminococcales	Acidaminococcaceae	Phascolarctobacterium	NA
M2F4	MGYG-HGUT-04138	97.77	N	Coriobacteriaceae M2F4	171	1586620	13106	4303	57669	61.11	90.87	0.15	90.12	Actinobacteria	Coriobacteriia	Coriobacteriales	Coriobacteriaceae	Coriobacteriaceae_NA	NA
M2F5	MGYG-HGUT-00404	98.25	N	Lachnospiraceae M2F5	32	2211345	103283	39881	379824	41.7	96.84	0.37	94.99	Firmicutes	Clostridia	Lachnospirales	Lachnospiraceae	Lachnospiraceae_NA	NA
M2F6	MGYG-HGUT-04483	96.71	N	Muribaculaceae M2F6	38	2524034	89314	26787	253933	53.02	86.04	0	86.04	Bacteroidetes	Bacteroidia	Bacteroidales	Muribaculaceae	Muribaculaceae_NA	NA
M2F7	MGYG-HGUT-00437	98.04	N	Alistipes M2F7	12	3691023	508145	196073	862775	58.95	99.76	0.96	94.96	Bacteroidetes	Bacteroidia	Bacteroidales	Rikenellaceae	Alistipes	NA
M2F8	MGYG-HGUT-00273	98.98	N	Phocaeicola coprophilus M2F8	64	2935912	71269	24316	227739	46.09	95.88	0.25	94.63	Bacteroidetes	Bacteroidia	Bacteroidales	Bacteroidaceae	Phocaeicola	Phocaeicola coprophilus
M2F9	MGYG-HGUT-02556	98.23	N	Muribaculaceae M2F9	29	2279343	129786	31113	344524	50.51	91.51	0	91.51	Bacteroidetes	Bacteroidia	Bacteroidales	Muribaculaceae	Muribaculaceae_NA	NA
M2FA	MGYG-HGUT-04230	98.72	N	Clostridium M2FA	143	3479528	42090	13131	100423	27.58	98.39	1.08	92.99	Firmicutes	Clostridia	Clostridiales	Clostridiaceae	Clostridiaceae_Clostridium	NA
M2FB	MGYG-HGUT-04323	98.08	N	Eubacterium M2FB	16	1965269	195285	78986	385179	44.44	97.99	0.34	96.29	Firmicutes	Clostridia	Oscillospirales	Acutalibacteraceae	Acutalibacteraceae_Eubacterium	NA
M2FC	MGYG-HGUT-04254	98.45	N	Mycoplasma M2FC	21	1219775	89199	30388	282611	26.47	91.57	0	91.57	Tenericutes	Mollicutes	Mycoplasmatales	Mycoplasmataceae	Mycoplasma	NA
M2FD	MGYG-HGUT-00575	98.06	N	UBA1829 M2FD	585	4766349	10951	3917	57667	51.87	89.71	3.6	71.71	Verrucomicrobiota	Lentisphaeria	Victivallales	UBA1829	UBA1829_NA	NA
M2FE	MGYG-HGUT-00243	98.89	N	Phocaeicola massiliensis M2FE	98	3650893	64779	20788	186184	42.22	96.64	0.19	95.69	Bacteroidetes	Bacteroidia	Bacteroidales	Bacteroidaceae	Phocaeicola	Phocaeicola massiliensis
M2FF	MGYG-HGUT-02537	78.05	Y	Micrococcaceae M2FF	80	2554208	51055	16049	135236	71.9	98.19	0.98	93.29	Actinobacteria	Actinobacteria	Micrococcales	Micrococcaceae	Micrococcaceae_NA	NA
M300	MGYG-HGUT-01093	73.7	Y	Gelidibacter M300	239	4117890	28381	7663	89279	38.07	96.53	2.15	85.78	Bacteroidetes	Flavobacteriia	Flavobacteriales	Flavobacteriaceae	Gelidibacter	NA
M301	MGYG-HGUT-02886	81.77	Y	Thermomonas M301	27	2568925	177394	46335	502341	69.69	98.29	1.38	91.39	Proteobacteria	Gammaproteobacteria	Xanthomonadales	Xanthomonadaceae	Thermomonas	NA
M302	MGYG-HGUT-00159	78.05	Y	Palsa M302	914	4731650	6038	2806	35361	38.1	79.03	3.23	62.88	Bacteroidetes	Chitinophagia	Chitinophagales	Chitinophagaceae	Palsa	NA
M303	MGYG-HGUT-01486	80.83	Y	Dermatophilaceae M303	44	4125994	134554	55469	383747	70.84	100	0	100	Actinobacteria	Actinobacteria	Micrococcales	Dermatophilaceae	Dermatophilaceae_NA	NA
M304	MGYG-HGUT-03711	78.05	Y	Pseudoxanthomonas M304	436	1871964	4611	2463	20809	65.51	70.6	1.8	61.6	Proteobacteria	Gammaproteobacteria	Xanthomonadales	Xanthomonadaceae	Pseudoxanthomonas	NA
M305	MGYG-HGUT-01484	78.91	Y	Micropruina M305	260	4476392	28103	8312	137438	70.29	95.68	3.07	80.33	Actinobacteria	Actinobacteria	Propionibacteriales	Propionibacteriaceae	Micropruina	NA
M306	MGYG-HGUT-03734	78.05	Y	Aquamicrobium M306	187	3951493	33836	10222	137921	66.91	97.94	1.8	88.94	Proteobacteria	Alphaproteobacteria	Rhizobiales	Rhizobiaceae	Aquamicrobium	NA
M307	MGYG-HGUT-02278	98.14	N	Eubacterium ramulus M307	226	3059640	20521	6437	90137	42.88	98.28	2.16	87.48	Firmicutes	Clostridia	Lachnospirales	Lachnospiraceae	Lachnospiraceae_Eubacterium	Eubacterium ramulus
M308	MGYG-HGUT-01374	98.93	N	Mediterraneibacter torques M308	61	2435852	61470	18018	166552	41.83	99.87	0	99.87	Firmicutes	Clostridia	Lachnospirales	Lachnospiraceae	Mediterraneibacter	Mediterraneibacter torques
M309	MGYG-HGUT-04232	98.48	N	Terrisporobacter M309	181	2988707	29403	7126	110230	27.36	82.76	0	82.76	Firmicutes	Clostridia	Peptostreptococcales	Peptostreptococcaceae	Terrisporobacter	NA
M30A	MGYG-HGUT-02388	98.38	N	Lacticaseibacillus paracasei M30A	151	2749437	27238	8314	152574	46.49	96.34	0.56	93.54	Firmicutes	Bacilli	Lactobacillales	Lactobacillaceae	Lacticaseibacillus	Lacticaseibacillus paracasei
M30B	MGYG-HGUT-01151	97.73	N	Ruminococcus M30B	35	2398990	180710	23256	584089	45.72	97.32	0	97.32	Firmicutes	Clostridia	Oscillospirales	Ruminococcaceae	Ruminococcaceae_Ruminococcus	NA
M30C	MGYG-HGUT-00403	96.26	N	UBA1381 M30C	306	3508992	18068	5021	100753	42.17	93.49	3.49	76.04	Firmicutes	Clostridia	Monoglobales	UBA1381	UBA1381_NA	NA
M30D	MGYG-HGUT-00463	98.99	N	Ruminococcaceae M30D	22	1673843	120957	29755	267057	45.51	92.17	0	92.17	Firmicutes	Clostridia	Oscillospirales	Ruminococcaceae	Ruminococcaceae_NA	NA
M30E	MGYG-HGUT-01655	97.66	N	Butyricimonas faecalis M30E	83	3931622	69241	26840	180557	42.65	94.84	0.65	91.59	Bacteroidetes	Bacteroidia	Bacteroidales	Odoribacteraceae	Butyricimonas	Butyricimonas faecalis
M30F	MGYG-HGUT-00615	98.93	N	Ruminococcaceae M30F	18	1847714	180107	55042	276061	53.36	88.26	0	88.26	Firmicutes	Clostridia	Oscillospirales	Ruminococcaceae	Ruminococcaceae_NA	NA
M310	MGYG-HGUT-02116	76.99	Y	Butyricicoccaceae M310	185	2137179	17217	5461	71115	56.6	93.12	1.23	86.97	Firmicutes	Clostridia	Oscillospirales	Butyricicoccaceae	Butyricicoccaceae_NA	NA
M311	MGYG-HGUT-00429	97.83	N	Borkfalkiaceae M311	164	1654229	14014	4818	58500	51.32	93.34	0.81	89.29	Firmicutes	Clostridia	Christensenellales	Borkfalkiaceae	Borkfalkiaceae_NA	NA
M312	MGYG-HGUT-01146	99.02	N	Acutalibacteraceae M312	85	1466140	24370	8428	84494	44.97	90.1	1.12	84.5	Firmicutes	Clostridia	Oscillospirales	Acutalibacteraceae	Acutalibacteraceae_NA	NA
M313	MGYG-HGUT-00718	98.29	N	Christensenellaceae M313	31	1540714	70111	25519	152689	51.31	92.31	0	92.31	Firmicutes	Clostridia	Christensenellales	Christensenellaceae	Christensenellaceae_NA	NA
M314	MGYG-HGUT-03449	98.95	N	CAG-312 M314	10	2262489	537276	121765	620366	55.51	94.59	0.68	91.19	Verrucomicrobiota	Verrucomicrobiae	Opitutales	CAG-312	CAG-312_NA	NA
M315	MGYG-HGUT-02450	78.91	Y	Atopobiaceae M315	100	2169840	31367	11261	85045	69.91	96.37	0	96.37	Actinobacteria	Coriobacteriia	Coriobacteriales	Atopobiaceae	Atopobiaceae_NA	NA
M316	MGYG-HGUT-00169	98.36	N	Eubacterium M316	55	2278258	65670	23006	248423	35.34	99.66	0.22	98.56	Firmicutes	Clostridia	Lachnospirales	Lachnospiraceae	Lachnospiraceae_Eubacterium	NA
M317	MGYG-HGUT-04114	97.46	N	Lachnospiraceae M317	70	3187290	86604	26763	225574	43.75	96.62	1.87	87.27	Firmicutes	Clostridia	Lachnospirales	Lachnospiraceae	Lachnospiraceae_NA	NA
M318	MGYG-HGUT-00784	99	N	CAG-611 M318	1	1273681	1273681	1273681	1273681	27.68	93.26	1.28	86.86	Tenericutes	Mollicutes	Mycoplasmatales	CAG-611	CAG-611_NA	NA
M319	MGYG-HGUT-03694	97.49	N	Agathobacter faecis M319	45	2847478	108390	42015	297122	43.71	97.58	0.48	95.18	Firmicutes	Clostridia	Lachnospirales	Lachnospiraceae	Agathobacter	Agathobacter faecis
M31A	MGYG-HGUT-02480	96.35	N	Adlercreutzia equolifaciens M31A	20	2621607	307982	63700	481369	63.34	100	0	100	Actinobacteria	Coriobacteriia	Eggerthellales	Eggerthellaceae	Adlercreutzia	Adlercreutzia equolifaciens
M31B	MGYG-HGUT-00261	98.92	N	Collinsella M31B	36	1989878	98819	31753	297867	59.77	86.84	1.61	78.79	Actinobacteria	Coriobacteriia	Coriobacteriales	Coriobacteriaceae	Collinsella	NA
M31C	MGYG-HGUT-04276	97.04	N	Oscillospiraceae M31C	118	1517234	20011	6034	58799	60.04	80.59	1.62	72.49	Firmicutes	Clostridia	Oscillospirales	Oscillospiraceae	Oscillospiraceae_NA	NA
M31D	MGYG-HGUT-00258	97.4	N	Ruminococcus bromii M31D	13	1843708	164501	104654	465744	40.85	97.72	0.34	96.02	Firmicutes	Clostridia	Oscillospirales	Acutalibacteraceae	Acutalibacteraceae_Ruminococcus	Ruminococcus bromii
M31E	MGYG-HGUT-02324	97.91	N	Ligilactobacillus salivarius M31E	44	1915811	70560	26231	332782	32.45	99.48	0	99.48	Firmicutes	Bacilli	Lactobacillales	Lactobacillaceae	Ligilactobacillus	Ligilactobacillus salivarius
M31F	MGYG-HGUT-00252	97.44	N	Blautia obeum M31F	63	2224265	69853	17686	224376	43.27	83.13	0.63	79.98	Firmicutes	Clostridia	Lachnospirales	Lachnospiraceae	Blautia	Blautia obeum
M320	MGYG-HGUT-00236	98.09	N	Bacteroides fragilis M320	50	4741919	169379	52132	400437	43.25	98.44	0	98.44	Bacteroidetes	Bacteroidia	Bacteroidales	Bacteroidaceae	Bacteroides	Bacteroides fragilis
M321	MGYG-HGUT-02530	96.78	N	Ruminiclostridium siraeum M321	35	2643893	139961	46553	237541	45.12	98.99	0	98.99	Firmicutes	Clostridia	Oscillospirales	Ruminococcaceae	Ruminiclostridium	Ruminiclostridium siraeum
M322	MGYG-HGUT-04059	97.26	N	Oscillospiraceae M322	36	2423510	109608	38619	161006	56.38	90.6	1.01	85.55	Firmicutes	Clostridia	Oscillospirales	Oscillospiraceae	Oscillospiraceae_NA	NA
M323	MGYG-HGUT-00559	98.61	N	Paraprevotella M323	63	2916788	70769	20251	201301	43.54	89.91	0.31	88.36	Bacteroidetes	Bacteroidia	Bacteroidales	Prevotellaceae	Paraprevotella	NA
M324	MGYG-HGUT-02589	97.64	N	Oscillospiraceae M324	70	2650322	57865	18462	193412	56.28	95.75	0	95.75	Firmicutes	Clostridia	Oscillospirales	Oscillospiraceae	Oscillospiraceae_NA	NA
M325	MGYG-HGUT-00725	96.64	N	Dialister M325	85	2268455	37816	13347	177427	52.16	98.73	0	98.73	Firmicutes	Negativicutes	Veillonellales	Dialisteraceae	Dialister	NA
M326	MGYG-HGUT-01410	97.88	N	Sutterella wadsworthensis M326	116	2210600	36290	8586	198490	62.91	96.27	0	96.27	Proteobacteria	Gammaproteobacteria	Burkholderiales	Burkholderiaceae	Sutterella	Sutterella wadsworthensis
M327	MGYG-HGUT-02634	95.97	N	Haemophilus parainfluenzae M327	139	1881089	21690	6380	66247	39.48	96.15	3.95	76.4	Proteobacteria	Gammaproteobacteria	Enterobacterales	Pasteurellaceae	Haemophilus	Haemophilus parainfluenzae
M328	MGYG-HGUT-00244	98.02	N	Catenibacterium M328	115	2152614	30353	9650	90445	33.61	100	0	100	Firmicutes	Erysipelotrichia	Erysipelotrichales	Erysipelotrichaceae	Catenibacterium	NA
M329	MGYG-HGUT-03288	97.18	N	Duodenibacillus M329	83	2281422	43364	12206	152535	56.97	96.25	1.25	90	Proteobacteria	Gammaproteobacteria	Burkholderiales	Burkholderiaceae	Duodenibacillus	NA
M32A	MGYG-HGUT-03318	98.81	N	Duodenibacillus massiliensis M32A	128	1952430	22888	7213	70566	57.13	95.62	0	95.62	Proteobacteria	Gammaproteobacteria	Burkholderiales	Burkholderiaceae	Duodenibacillus	Duodenibacillus massiliensis
M32B	MGYG-HGUT-02720	97.31	N	Oscillibacter M32B	40	1734436	59351	23580	188936	60.98	89.93	0	89.93	Firmicutes	Clostridia	Oscillospirales	Oscillospiraceae	Oscillibacter	NA
M32C	MGYG-HGUT-02715	96.96	N	Oscillospiraceae M32C	42	1984566	84752	26834	217466	60.87	97.99	0	97.99	Firmicutes	Clostridia	Oscillospirales	Oscillospiraceae	Oscillospiraceae_NA	NA
M32D	MGYG-HGUT-02630	97.65	N	Veillonella M32D	19	1482781	104071	40119	350853	44.51	96.71	0.2	95.71	Firmicutes	Negativicutes	Veillonellales	Veillonellaceae	Veillonella	NA
M32E	MGYG-HGUT-04313	96.48	N	Aggregatibacter segnis M32E	26	1931629	115060	35939	308334	42.6	95.88	0.11	95.33	Proteobacteria	Gammaproteobacteria	Enterobacterales	Pasteurellaceae	Aggregatibacter	Aggregatibacter segnis
M32F	MGYG-HGUT-02284	97.68	N	Megamonas funiformis M32F	78	2319830	52203	14359	139281	31.38	100	0.63	96.85	Firmicutes	Negativicutes	Selenomonadales	Selenomonadaceae	Megamonas	Megamonas funiformis
M330	MGYG-HGUT-02287	97.47	N	Agathobaculum M330	55	2031550	76789	17500	202367	58.21	97.32	0.67	93.97	Firmicutes	Clostridia	Oscillospirales	Butyricicoccaceae	Agathobaculum	NA
M331	MGYG-HGUT-04548	96.99	N	Pseudobutyrivibrio M331	28	2324931	145657	34326	324729	41.02	96.14	0.64	92.94	Firmicutes	Clostridia	Lachnospirales	Lachnospiraceae	Pseudobutyrivibrio	NA
M332	MGYG-HGUT-00026	96.46	N	Catenibacterium mitsuokai M332	221	2162167	14440	4499	67370	33.94	95.75	0	95.75	Firmicutes	Erysipelotrichia	Erysipelotrichales	Erysipelotrichaceae	Catenibacterium	Catenibacterium mitsuokai
M333	MGYG-HGUT-03971	97.03	N	Mogibacterium M333	176	1507369	11684	4052	54654	51.18	85.7	0	85.7	Firmicutes	Clostridia	Peptostreptococcales	Anaerovoracaceae	Mogibacterium	NA
M334	MGYG-HGUT-01455	98.2	N	Faecalitalea cylindroides M334	103	1642264	28823	7319	61989	35.01	95.28	2.29	83.83	Firmicutes	Erysipelotrichia	Erysipelotrichales	Erysipelotrichaceae	Faecalitalea	Faecalitalea cylindroides
M335	MGYG-HGUT-00823	98.82	N	Alistipes M335	17	2631737	293415	73213	697447	57.42	99.04	0.48	96.64	Bacteroidetes	Bacteroidia	Bacteroidales	Rikenellaceae	Alistipes	NA
M336	MGYG-HGUT-00203	98.13	N	Butyricimonas virosa M336	90	4460040	84892	24005	200889	42.47	99.46	0	99.46	Bacteroidetes	Bacteroidia	Bacteroidales	Odoribacteraceae	Butyricimonas	Butyricimonas virosa
M337	MGYG-HGUT-01163	98.63	N	Eggerthella M337	13	1933135	233856	65648	517523	45.54	100	0.12	99.4	Actinobacteria	Coriobacteriia	Eggerthellales	Eggerthellaceae	Eggerthella	NA
M338	MGYG-HGUT-04502	98.23	N	CAG-611 M338	34	1258410	69498	18354	163107	28.32	74.72	2.36	62.92	Tenericutes	Mollicutes	Mycoplasmatales	CAG-611	CAG-611_NA	NA
M339	MGYG-HGUT-04075	98.96	N	Acutalibacteraceae M339	39	3163805	122898	57161	266103	57.02	96.64	0	96.64	Firmicutes	Clostridia	Oscillospirales	Acutalibacteraceae	Acutalibacteraceae_NA	NA
M33A	MGYG-HGUT-04113	98.44	N	Ruminococcaceae M33A	168	2175068	17424	6376	58195	53.1	92.45	0.67	89.1	Firmicutes	Clostridia	Oscillospirales	Ruminococcaceae	Ruminococcaceae_NA	NA
M33B	MGYG-HGUT-01310	98.7	N	Mediterraneibacter lactaris M33B	82	2382314	47326	15279	108079	43.21	99.42	0	99.42	Firmicutes	Clostridia	Lachnospirales	Lachnospiraceae	Mediterraneibacter	Mediterraneibacter lactaris
M33C	MGYG-HGUT-01184	98.39	N	CAG-611 M33C	31	1363985	66215	22657	289814	26.86	93.82	0	93.82	Tenericutes	Mollicutes	Mycoplasmatales	CAG-611	CAG-611_NA	NA
M33D	MGYG-HGUT-02609	98.69	N	Eubacterium M33D	80	3352933	60603	24064	317471	42.97	99.78	0.67	96.43	Firmicutes	Clostridia	Lachnospirales	Lachnospiraceae	Lachnospiraceae_Eubacterium	NA
M33E	MGYG-HGUT-00148	98.72	N	Faecalimonas nexilis M33E	40	2503475	115092	46074	254892	40.52	99.37	0	99.37	Firmicutes	Clostridia	Lachnospirales	Lachnospiraceae	Faecalimonas	Faecalimonas nexilis
M33F	MGYG-HGUT-01148	98.74	N	Fusobacterium varium M33F	154	3590171	43124	11130	149322	28.85	100	2.25	88.75	Fusobacteriota	Fusobacteriia	Fusobacteriales	Fusobacteriaceae	Fusobacterium	Fusobacterium varium
M340	MGYG-HGUT-03439	98.9	N	Phascolarctobacterium faecium M340	78	2071270	42213	11460	128348	44.4	99.38	0.6	96.38	Firmicutes	Negativicutes	Acidaminococcales	Acidaminococcaceae	Phascolarctobacterium	Phascolarctobacterium faecium
M341	MGYG-HGUT-00260	96.01	N	Collinsella M341	23	2363607	157313	67699	355250	59.89	97.58	0.81	93.53	Actinobacteria	Coriobacteriia	Coriobacteriales	Coriobacteriaceae	Collinsella	NA
M342	MGYG-HGUT-00912	96.02	N	Collinsella M342	22	2303367	156861	56071	280943	59.58	100	0.81	95.95	Actinobacteria	Coriobacteriia	Coriobacteriales	Coriobacteriaceae	Collinsella	NA
M343	MGYG-HGUT-02492	97.14	N	Agathobacter rectalis M343	58	2566313	63724	24793	121758	41.92	99.52	0	99.52	Firmicutes	Clostridia	Lachnospirales	Lachnospiraceae	Agathobacter	Agathobacter rectalis
M344	MGYG-HGUT-04022	98.58	N	Ruminococcaceae M344	99	2695186	40531	13217	112103	42.91	97.99	0	97.99	Firmicutes	Clostridia	Oscillospirales	Ruminococcaceae	Ruminococcaceae_NA	NA
M345	MGYG-HGUT-02162	81.32	Y	Methanobacteriaceae M345	80	1721699	31867	10405	242516	27.19	99.2	0.2	98.2	Euryarchaeota	Methanobacteria	Methanobacteriales	Methanobacteriaceae	Methanobacteriaceae_NA	NA
M346	MGYG-HGUT-03987	99.19	N	Acutalibacteraceae M346	39	2921621	104602	33840	251381	51.69	97.99	1.34	91.29	Firmicutes	Clostridia	Oscillospirales	Acutalibacteraceae	Acutalibacteraceae_NA	NA
M347	MGYG-HGUT-03739	94.59	Y	Streptococcus M347	88	1784844	37644	9341	74543	41.18	98.87	2.01	88.82	Firmicutes	Bacilli	Lactobacillales	Streptococcaceae	Streptococcus	NA
M348	MGYG-HGUT-04137	97.66	N	Oscillospiraceae M348	30	2056968	108592	36533	355624	59.98	87.25	0	87.25	Firmicutes	Clostridia	Oscillospirales	Oscillospiraceae	Oscillospiraceae_NA	NA
M349	MGYG-HGUT-01989	98.52	N	Clostridium M349	40	1647288	83081	26756	131205	27.44	75.33	0	75.33	Firmicutes	Clostridia	Clostridiales	Clostridiaceae	Clostridiaceae_Clostridium	NA
M34A	MGYG-HGUT-02303	97.58	N	Ruminococcus M34A	39	2042039	115638	24100	416831	39.46	98.66	0.34	96.96	Firmicutes	Clostridia	Oscillospirales	Acutalibacteraceae	Acutalibacteraceae_Ruminococcus	NA
M34B	MGYG-HGUT-04130	98.74	N	Oscillospiraceae M34B	36	2041005	89753	30627	185271	57.12	88.93	0	88.93	Firmicutes	Clostridia	Oscillospirales	Oscillospiraceae	Oscillospiraceae_NA	NA
M34C	MGYG-HGUT-00813	97.95	N	Gastranaerophilaceae M34C	25	2031730	140043	43917	417804	30.58	88.03	0.85	83.78	Cyanobacteria	Vampirovibrionia	Gastranaerophilales	Gastranaerophilaceae	Gastranaerophilaceae_NA	NA
M34D	MGYG-HGUT-01946	98.3	N	CAG-611 M34D	75	943523	18966	5023	62048	24.37	91.57	1.28	85.17	Tenericutes	Mollicutes	Mycoplasmatales	CAG-611	CAG-611_NA	NA
M34E	MGYG-HGUT-01757	98.76	N	Ruminococcus M34E	167	2145818	17318	6196	73669	46.83	95.97	1.01	90.92	Firmicutes	Clostridia	Oscillospirales	Ruminococcaceae	Ruminococcaceae_Ruminococcus	NA
M34F	MGYG-HGUT-02606	98.76	N	Muribaculaceae M34F	23	2540246	171920	57623	430186	57.61	95.85	1.38	88.95	Bacteroidetes	Bacteroidia	Bacteroidales	Muribaculaceae	Muribaculaceae_NA	NA
M350	MGYG-HGUT-00144	98.38	N	Barnesiella intestinihominis M350	12	3110339	444496	261672	580499	43.37	99.62	0	99.62	Bacteroidetes	Bacteroidia	Bacteroidales	Barnesiellaceae	Barnesiella	Barnesiella intestinihominis
M351	MGYG-HGUT-02559	99.12	N	Lachnospira M351	327	2327110	9407	3566	30931	32.81	89.37	0	89.37	Firmicutes	Clostridia	Lachnospirales	Lachnospiraceae	Lachnospira	NA
M352	MGYG-HGUT-01707	98.57	N	Coprococcus M352	32	2597645	110126	41911	220980	41.13	100	0	100	Firmicutes	Clostridia	Lachnospirales	Lachnospiraceae	Coprococcus	NA
M353	MGYG-HGUT-04111	98.04	N	Angelakisella M353	35	1926599	80791	24487	537245	57.13	85.68	0	85.68	Firmicutes	Clostridia	Oscillospirales	Ruminococcaceae	Angelakisella	NA
M354	MGYG-HGUT-00482	98.2	N	Clostridiaceae M354	59	1459202	61810	9888	132430	26.78	76.89	2.91	62.34	Firmicutes	Clostridia	Clostridiales	Clostridiaceae	Clostridiaceae_NA	NA
M355	MGYG-HGUT-04352	97.43	N	Mycoplasma M355	87	1165476	17864	6773	105734	25.63	91.29	1.12	85.69	Tenericutes	Mollicutes	Mycoplasmatales	Mycoplasmataceae	Mycoplasma	NA
M356	MGYG-HGUT-00508	98.44	N	Ruminococcaceae M356	65	1779947	49465	11431	195118	48.62	87.47	0	87.47	Firmicutes	Clostridia	Oscillospirales	Ruminococcaceae	Ruminococcaceae_NA	NA
M357	MGYG-HGUT-00260	95.97	N	Collinsella M357	33	2170849	90599	36859	276308	59.79	95.97	0.81	91.92	Actinobacteria	Coriobacteriia	Coriobacteriales	Coriobacteriaceae	Collinsella	NA
M358	MGYG-HGUT-02544	90.56	Y	Eggerthella M358	442	3534431	10937	3492	77776	66.55	77.16	2.82	63.06	Actinobacteria	Coriobacteriia	Eggerthellales	Eggerthellaceae	Eggerthella	NA
M359	MGYG-HGUT-00105	98.29	N	Bacteroides clarus M359	42	3816619	163638	44422	395518	45.37	98.26	0	98.26	Bacteroidetes	Bacteroidia	Bacteroidales	Bacteroidaceae	Bacteroides	Bacteroides clarus
M35A	MGYG-HGUT-01439	98.53	N	Faecalimonas umbilicata M35A	26	2513167	148218	49480	293443	42.04	99.37	0	99.37	Firmicutes	Clostridia	Lachnospirales	Lachnospiraceae	Faecalimonas	Faecalimonas umbilicata
M35B	MGYG-HGUT-00250	99.28	N	Lachnospiraceae M35B	82	3221054	70853	19994	191996	36.52	98.66	0	98.66	Firmicutes	Clostridia	Lachnospirales	Lachnospiraceae	Lachnospiraceae_NA	NA
M35C	MGYG-HGUT-01611	99.82	N	Phocea massiliensis M35C	29	2246743	154495	45658	295229	56.51	95.3	0.67	91.95	Firmicutes	Clostridia	Oscillospirales	Ruminococcaceae	Phocea	Phocea massiliensis
M35D	MGYG-HGUT-00254	98.24	N	Odoribacter splanchnicus M35D	67	4013494	92614	30094	189747	43.27	99.46	0	99.46	Bacteroidetes	Bacteroidia	Bacteroidales	Odoribacteraceae	Odoribacter	Odoribacter splanchnicus
M35E	MGYG-HGUT-02580	98.38	N	Lachnospira M35E	56	2825400	77802	25613	262573	35.86	97.99	0	97.99	Firmicutes	Clostridia	Lachnospirales	Lachnospiraceae	Lachnospira	NA
M35F	MGYG-HGUT-02260	96.14	N	Eubacterium M35F	248	1761216	8728	3391	37714	38.04	84.14	0	84.14	Firmicutes	Clostridia	Oscillospirales	Acutalibacteraceae	Acutalibacteraceae_Eubacterium	NA
M360	MGYG-HGUT-00208	98.32	N	Eubacterium ventriosum M360	66	2404285	91435	20185	188176	34.28	99.33	0	99.33	Firmicutes	Clostridia	Lachnospirales	Lachnospiraceae	Lachnospiraceae_Eubacterium	Eubacterium ventriosum
M361	MGYG-HGUT-02454	97.57	N	Akkermansia muciniphila M361	19	2782798	251054	69836	509335	55.6	97.96	0	97.96	Verrucomicrobiota	Verrucomicrobiae	Verrucomicrobiales	Akkermansiaceae	Akkermansia	Akkermansia muciniphila
M362	MGYG-HGUT-00140	97.97	N	Ruminococcus M362	74	2810178	66749	21454	278689	44.4	99.45	0.63	96.3	Firmicutes	Clostridia	Lachnospirales	Lachnospiraceae	Lachnospiraceae_Ruminococcus	NA
M363	MGYG-HGUT-02065	99.04	N	Collinsella M363	185	1916961	13227	5012	60105	60.23	92.24	1.08	86.84	Actinobacteria	Coriobacteriia	Coriobacteriales	Coriobacteriaceae	Collinsella	NA
M364	MGYG-HGUT-00045	95.8	N	Erysipelatoclostridium M364	412	1622456	4187	2389	15512	29.96	71.01	0.94	66.31	Firmicutes	Erysipelotrichia	Erysipelotrichales	Erysipelotrichaceae	Erysipelatoclostridium	NA
M365	MGYG-HGUT-00212	98.32	N	Blautia obeum M365	62	3109987	132893	22527	421741	41.93	99.37	0	99.37	Firmicutes	Clostridia	Lachnospirales	Lachnospiraceae	Blautia	Blautia obeum
M366	MGYG-HGUT-00457	97.41	N	Acutalibacteraceae M366	94	1963911	28268	10850	112698	45.96	90.6	0.67	87.25	Firmicutes	Clostridia	Oscillospirales	Acutalibacteraceae	Acutalibacteraceae_NA	NA
M367	MGYG-HGUT-00272	97.59	N	Prevotella M367	111	3263965	47332	14941	164098	43.29	93.11	2.57	80.26	Bacteroidetes	Bacteroidia	Bacteroidales	Prevotellaceae	Prevotella	NA
M368	MGYG-HGUT-01385	99	N	Alistipes indistinctus M368	12	2782889	414595	133944	708525	54.82	100	0	100	Bacteroidetes	Bacteroidia	Bacteroidales	Rikenellaceae	Alistipes	Alistipes indistinctus
M369	MGYG-HGUT-01372	98.19	N	Paraprevotella xylaniphila M369	64	3531320	89666	33101	380988	48.7	98.67	0	98.67	Bacteroidetes	Bacteroidia	Bacteroidales	Prevotellaceae	Paraprevotella	Paraprevotella xylaniphila
M36A	MGYG-HGUT-04274	95.23	N	Collinsella M36A	45	2205436	79427	27554	151729	60.15	98.39	0.81	94.34	Actinobacteria	Coriobacteriia	Coriobacteriales	Coriobacteriaceae	Collinsella	NA
M36B	MGYG-HGUT-00209	98.22	N	Eubacterium M36B	28	2618936	241440	49791	527183	40.86	98.66	0	98.66	Firmicutes	Clostridia	Lachnospirales	Lachnospiraceae	Lachnospiraceae_Eubacterium	NA
M36C	MGYG-HGUT-04526	98.25	N	Oscillospiraceae M36C	17	2032660	209973	69061	485146	62.08	93.29	0	93.29	Firmicutes	Clostridia	Oscillospirales	Oscillospiraceae	Oscillospiraceae_NA	NA
M36D	MGYG-HGUT-04353	96.16	N	Ruminococcaceae M36D	164	2108192	20048	5502	75115	43.83	86.41	0.84	82.21	Firmicutes	Clostridia	Oscillospirales	Ruminococcaceae	Ruminococcaceae_NA	NA
M36E	MGYG-HGUT-01671	97.88	N	UMGS1840 M36E	58	3408695	100333	32288	313511	44.44	99.33	2.01	89.28	Firmicutes	Clostridia	Clostridiales	UMGS1840	UMGS1840_NA	NA
M36F	MGYG-HGUT-04376	97.86	N	Oscillibacter M36F	64	2219673	64187	19390	187164	59.87	89.26	0.67	85.91	Firmicutes	Clostridia	Oscillospirales	Oscillospiraceae	Oscillibacter	NA
M370	MGYG-HGUT-01987	96.08	N	Ruminococcus M370	46	2026827	84590	25950	122363	45.68	75.17	0	75.17	Firmicutes	Clostridia	Oscillospirales	Ruminococcaceae	Ruminococcaceae_Ruminococcus	NA
M371	MGYG-HGUT-00410	98.82	N	Gastranaerophilaceae M371	35	1949960	95656	24319	347105	32.14	89.74	1.14	84.04	Cyanobacteria	Vampirovibrionia	Gastranaerophilales	Gastranaerophilaceae	Gastranaerophilaceae_NA	NA
M372	MGYG-HGUT-04362	97.76	N	Borkfalkiaceae M372	53	2022175	57164	20117	342607	45.16	94.15	0.81	90.1	Firmicutes	Clostridia	Christensenellales	Borkfalkiaceae	Borkfalkiaceae_NA	NA
M373	MGYG-HGUT-01876	97.1	N	Acetatifactor M373	174	3256710	25803	10389	96165	45.79	79.82	1.75	71.07	Firmicutes	Clostridia	Lachnospirales	Lachnospiraceae	Acetatifactor	NA
M374	MGYG-HGUT-00004	98.9	N	Anaerotruncus colihominis M374	213	2748970	18328	6331	58002	55.22	94.3	0.89	89.85	Firmicutes	Clostridia	Oscillospirales	Ruminococcaceae	Anaerofilum	Anaerotruncus colihominis
M375	MGYG-HGUT-00437	90.74	Y	Alistipes M375	461	2927844	7712	3326	29239	59.69	79.81	3.61	61.76	Bacteroidetes	Bacteroidia	Bacteroidales	Rikenellaceae	Alistipes	NA
M376	MGYG-HGUT-04128	98.58	N	UMGS1253 M376	31	2366464	110942	33205	379998	49.4	96.31	0.67	92.96	Firmicutes	Clostridia	Monoglobales	UMGS1253	UMGS1253_NA	NA
M377	MGYG-HGUT-04623	79.64	Y	Blautia M377	135	2235702	32324	6226	286395	42.8	87.92	0	87.92	Firmicutes	Clostridia	Lachnospirales	Lachnospiraceae	Blautia	NA
M378	MGYG-HGUT-01806	97.54	N	Prevotella M378	35	3010208	127459	44919	338460	52.11	88.89	0	88.89	Bacteroidetes	Bacteroidia	Bacteroidales	Prevotellaceae	Prevotella	NA
M379	MGYG-HGUT-04157	97.76	N	Clostridia M379	429	1796678	4399	2490	23876	44.73	73.54	0.67	70.19	Firmicutes	Clostridia	NA	NA	NA_NA	NA
M37A	MGYG-HGUT-01382	97.19	N	Collinsella tanakaei M37A	37	2411173	85730	34276	216771	60.27	100	0	100	Actinobacteria	Coriobacteriia	Coriobacteriales	Coriobacteriaceae	Collinsella	Collinsella tanakaei
M37B	MGYG-HGUT-02455	97.45	N	Bacteroides cellulosilyticus M37B	116	6555998	112793	28714	307629	42.7	97.76	0.74	94.06	Bacteroidetes	Bacteroidia	Bacteroidales	Bacteroidaceae	Bacteroides	Bacteroides cellulosilyticus
M37C	MGYG-HGUT-02438	97.69	N	Parabacteroides distasonis M37C	41	4866759	166440	62622	490265	45.08	99.42	0	99.42	Bacteroidetes	Bacteroidia	Bacteroidales	Tannerellaceae	Parabacteroides	Parabacteroides distasonis
M37D	MGYG-HGUT-00251	97.95	N	Fusicatenibacter saccharivorans M37D	28	2671662	115639	49544	355283	48.38	96.41	0	96.41	Firmicutes	Clostridia	Lachnospirales	Lachnospiraceae	Fusicatenibacter	Fusicatenibacter saccharivorans
M37E	MGYG-HGUT-02583	99.24	N	Clostridium M37E	91	1622171	31386	7768	88583	26.05	78.51	1.9	69.01	Firmicutes	Clostridia	Clostridiales	Clostridiaceae	Clostridiaceae_Clostridium	NA
M37F	MGYG-HGUT-02151	79.64	Y	CAG-74 M37F	478	2147714	5151	2529	20493	63.48	81.51	2.8	67.51	Firmicutes	Clostridia	Christensenellales	CAG-74	CAG-74_NA	NA
M380	MGYG-HGUT-02523	99.05	N	Christensenella minuta M380	339	2503724	9809	3540	46645	51.84	91.05	2.31	79.5	Firmicutes	Clostridia	Christensenellales	Christensenellaceae	Christensenella	Christensenella minuta
M381	MGYG-HGUT-02975	99.05	N	Clostridium M381	68	1908496	38276	14371	164713	42.63	96.69	0.71	93.14	Firmicutes	Clostridia	Peptostreptococcales	Anaerovoracaceae	Anaerovoracaceae_Clostridium	NA
M382	MGYG-HGUT-01332	90.8	Y	Massilioclostridium M382	79	3168529	62541	18726	172091	53.3	98.66	0	98.66	Firmicutes	Clostridia	Oscillospirales	Ruminococcaceae	Massilioclostridium	NA
M383	MGYG-HGUT-00323	75.62	Y	Enterococcus M383	220	2631422	15672	6124	73943	43.81	96.71	1.62	88.61	Firmicutes	Bacilli	Lactobacillales	Enterococcaceae	Enterococcus	NA
M384	MGYG-HGUT-02353	98.27	N	Enterococcus faecium M384	73	2348323	55250	15700	130217	38.3	99.63	0	99.63	Firmicutes	Bacilli	Lactobacillales	Enterococcaceae	Enterococcus	Enterococcus faecium
M385	MGYG-HGUT-03232	99.01	N	Pseudoflavonifractor M385	69	3954839	91577	28883	312195	62.18	98.66	0.67	95.31	Firmicutes	Clostridia	Oscillospirales	Oscillospiraceae	Pseudoflavonifractor	NA
M386	MGYG-HGUT-01571	98.36	N	Hungatella M386	26	4760865	316111	112077	908031	42.04	99.37	0.63	96.22	Firmicutes	Clostridia	Lachnospirales	Lachnospiraceae	Hungatella	NA
M387	MGYG-HGUT-00196	97.86	N	Bacteroides thetaiotaomicron M387	77	5966662	162345	37896	390001	42.6	99.46	0.08	99.06	Bacteroidetes	Bacteroidia	Bacteroidales	Bacteroidaceae	Bacteroides	Bacteroides thetaiotaomicron
M388	MGYG-HGUT-03686	76.99	Y	Ruminococcaceae M388	280	2929863	16010	4674	70774	54.51	93.13	0.67	89.78	Firmicutes	Clostridia	Oscillospirales	Ruminococcaceae	Ruminococcaceae_NA	NA
M389	MGYG-HGUT-00032	98.36	N	Hungatella effluvii M389	322	5891806	26073	9293	80523	49.76	96.6	0.95	91.85	Firmicutes	Clostridia	Lachnospirales	Lachnospiraceae	Hungatella	Hungatella effluvii
M38A	MGYG-HGUT-02437	97.77	N	Blautia hominis M38A	236	5773510	37523	12251	197540	46.26	98.15	0.85	93.9	Firmicutes	Clostridia	Lachnospirales	Lachnospiraceae	Blautia	Blautia hominis
M38B	MGYG-HGUT-04633	80.83	Y	Erysipelatoclostridium M38B	60	3163914	89040	29652	260170	31.65	98.11	0.94	93.41	Firmicutes	Erysipelotrichia	Erysipelotrichales	Erysipelotrichaceae	Erysipelatoclostridium	NA
M38C	MGYG-HGUT-02451	97.47	N	Paraeggerthella hongkongensis M38C	71	2106937	42364	14611	165169	61.97	78.83	1.7	70.33	Actinobacteria	Coriobacteriia	Eggerthellales	Eggerthellaceae	Paraeggerthella	Paraeggerthella hongkongensis
M38D	MGYG-HGUT-00806	98.57	N	Blautia M38D	30	2753867	180445	41417	318335	41.16	98.73	0	98.73	Firmicutes	Clostridia	Lachnospirales	Lachnospiraceae	Blautia	NA
M38E	MGYG-HGUT-00074	96.56	N	Alistipes onderdonkii M38E	64	3257685	98755	24728	185437	59.23	99.28	0.48	96.88	Bacteroidetes	Bacteroidia	Bacteroidales	Rikenellaceae	Alistipes	Alistipes onderdonkii
M38F	MGYG-HGUT-02292	98.53	N	Clostridium M38F	82	2762775	65913	14838	209372	42.24	98.66	0	98.66	Firmicutes	Clostridia	Lachnospirales	Lachnospiraceae	Lachnospiraceae_Clostridium	NA
M390	MGYG-HGUT-02573	99.07	N	Ruminococcus M390	267	2119200	11200	3394	68197	49.6	85.61	2.57	72.76	Firmicutes	Clostridia	Oscillospirales	Ruminococcaceae	Ruminococcaceae_Ruminococcus	NA
M391	MGYG-HGUT-01294	97.9	N	Parasutterella excrementihominis M391	87	2659214	49147	15992	201461	48.52	100	0.11	99.45	Proteobacteria	Gammaproteobacteria	Burkholderiales	Burkholderiaceae	Parasutterella	Parasutterella excrementihominis
M392	MGYG-HGUT-00155	98.02	N	Weissella confusa M392	28	2078011	129884	37141	302261	45.04	98.47	0	98.47	Firmicutes	Bacilli	Lactobacillales	Leuconostocaceae	Weissella	Weissella confusa
M393	MGYG-HGUT-01306	97.62	N	Phocaeicola coprocola M393	53	3097691	102312	33523	203323	40.73	98.13	0	98.13	Bacteroidetes	Bacteroidia	Bacteroidales	Bacteroidaceae	Phocaeicola	Phocaeicola coprocola
M395	MGYG-HGUT-03349	97.44	N	Bacteroidaceae M395	116	3911234	58217	18101	267054	42.3	92.48	2.04	82.28	Bacteroidetes	Bacteroidia	Bacteroidales	Bacteroidaceae	Bacteroidaceae_NA	NA
M396	MGYG-HGUT-04533	97.63	N	Azospirillum M396	48	1808077	55688	15576	253824	49.05	97.85	0	97.85	Proteobacteria	Alphaproteobacteria	Rhodospirillales	Rhodospirillaceae	Azospirillum	NA
M397	MGYG-HGUT-01489	97.9	N	Parabacteroides goldsteinii M397	54	6261991	172918	86654	303717	43.39	99.23	0.38	97.33	Bacteroidetes	Bacteroidia	Bacteroidales	Tannerellaceae	Parabacteroides	Parabacteroides goldsteinii
M398	MGYG-HGUT-01327	98.31	N	Fusobacterium ulcerans M398	463	3028134	8332	2919	55678	30.41	100	1.73	91.35	Fusobacteriota	Fusobacteriia	Fusobacteriales	Fusobacteriaceae	Fusobacterium	Fusobacterium ulcerans
M399	MGYG-HGUT-00903	98.29	N	Clostridium M399	28	1725136	104588	37455	302954	25.81	75.89	0.34	74.19	Firmicutes	Clostridia	Clostridiales	Clostridiaceae	Clostridiaceae_Clostridium	NA
M39A	MGYG-HGUT-00150	97.54	N	Hungatella M39A	104	5294150	87911	25894	213575	49.2	94.3	0.34	92.6	Firmicutes	Clostridia	Lachnospirales	Lachnospiraceae	Hungatella	NA
M39B	MGYG-HGUT-00444	99.03	N	Borkfalkia ceftriaxoniphila M39B	86	2358383	41586	12060	85590	52.5	93.95	0.83	89.8	Firmicutes	Clostridia	Christensenellales	Borkfalkiaceae	Borkfalkia	Borkfalkia ceftriaxoniphila
M39C	MGYG-HGUT-03688	95.96	N	Collinsella M39C	153	2118446	21279	6629	71201	60.05	98.39	0.81	94.34	Actinobacteria	Coriobacteriia	Coriobacteriales	Coriobacteriaceae	Collinsella	NA
M39D	MGYG-HGUT-01346	98.06	N	Bacteroides uniformis M39D	30	4398852	189214	76645	686839	46.5	99.26	0	99.26	Bacteroidetes	Bacteroidia	Bacteroidales	Bacteroidaceae	Bacteroides	Bacteroides uniformis
M39E	MGYG-HGUT-02021	99.02	N	Azospirillum M39E	63	1868439	43517	15743	121840	51.32	97.85	0	97.85	Proteobacteria	Alphaproteobacteria	Rhodospirillales	Rhodospirillaceae	Azospirillum	NA
M39F	MGYG-HGUT-04336	98.05	N	Faecalibacterium M39F	213	1759638	10781	4072	56147	58.96	77.86	2.89	63.41	Firmicutes	Clostridia	Oscillospirales	Ruminococcaceae	Faecalibacterium	NA
M3A0	MGYG-HGUT-00436	98.87	N	Gastranaerophilaceae M3A0	15	2161594	292886	82095	471129	36.48	89.74	0.85	85.49	Cyanobacteria	Vampirovibrionia	Gastranaerophilales	Gastranaerophilaceae	Gastranaerophilaceae_NA	NA
M3A1	MGYG-HGUT-02348	97.71	N	Lactobacillus crispatus M3A1	105	1615795	23740	6359	86076	36.76	84.83	0	84.83	Firmicutes	Bacilli	Lactobacillales	Lactobacillaceae	Lactobacillus	Lactobacillus crispatus
M3A2	MGYG-HGUT-00310	98.73	N	Phascolarctobacterium M3A2	167	1736425	13527	5500	60277	41.19	92.76	2.1	82.26	Firmicutes	Negativicutes	Acidaminococcales	Acidaminococcaceae	Phascolarctobacterium	NA
M3A3	MGYG-HGUT-00712	95.76	N	Fusobacterium M3A3	235	2022948	12632	3788	38670	30.06	98.88	1.17	93.03	Fusobacteriota	Fusobacteriia	Fusobacteriales	Fusobacteriaceae	Fusobacterium	NA
M3A4	MGYG-HGUT-02643	98.17	N	Turicimonas M3A4	202	3515465	27510	7786	155675	44.6	96.84	3.12	81.24	Proteobacteria	Gammaproteobacteria	Burkholderiales	Burkholderiaceae	Turicimonas	NA
M3A5	MGYG-HGUT-01287	96.24	N	Gardnerella vaginalis M3A5	9	1497909	379808	85446	404776	42.56	100	0.3	98.5	Actinobacteria	Actinobacteria	Bifidobacteriales	Bifidobacteriaceae	Gardnerella	Gardnerella vaginalis
M3A6	MGYG-HGUT-01952	87.9	Y	Lachnoclostridium M3A6	55	3100928	87511	27557	212110	53.12	99.87	0	99.87	Firmicutes	Clostridia	Lachnospirales	Lachnospiraceae	Lachnoclostridium	NA
M3A7	MGYG-HGUT-00041	97.56	N	Acetatifactor M3A7	88	2954135	46613	17493	117020	46.65	96.62	0.97	91.77	Firmicutes	Clostridia	Lachnospirales	Lachnospiraceae	Acetatifactor	NA
M3A8	MGYG-HGUT-01109	98.73	N	Oscillospiraceae M3A8	47	2589705	94802	28738	283134	56.99	97.09	1.34	90.39	Firmicutes	Clostridia	Oscillospirales	Oscillospiraceae	Oscillospiraceae_NA	NA
M3A9	MGYG-HGUT-03872	97.81	N	Clostridium M3A9	98	2540924	41999	12057	110820	51.97	92.25	0.78	88.35	Firmicutes	Clostridia	Oscillospirales	Acutalibacteraceae	Acutalibacteraceae_Clostridium	NA
M3AA	MGYG-HGUT-02840	85.97	Y	Oscillospiraceae M3AA	37	2269060	192862	44143	273220	57.55	79.19	2.01	69.14	Firmicutes	Clostridia	Oscillospirales	Oscillospiraceae	Oscillospiraceae_NA	NA
M3AB	MGYG-HGUT-01609	98.8	N	Cloacibacillus porcorum M3AB	52	3044358	95123	29698	215333	55.52	96.55	0	96.55	Synergistota	Synergistia	Synergistales	Synergistaceae	Cloacibacillus	Cloacibacillus porcorum
M3AC	MGYG-HGUT-02612	98.28	N	Oscillibacter M3AC	22	1932485	145807	49043	256293	57.28	91.28	0.85	87.03	Firmicutes	Clostridia	Oscillospirales	Oscillospiraceae	Oscillibacter	NA
M3AD	MGYG-HGUT-00938	97.65	N	Oscillospiraceae M3AD	43	2416090	118528	35166	555872	60.54	92.28	1.34	85.58	Firmicutes	Clostridia	Oscillospirales	Oscillospiraceae	Oscillospiraceae_NA	NA
M3AE	MGYG-HGUT-02135	98.51	N	Anaeromassilibacillus M3AE	117	2963929	55749	10096	222911	53.5	98.66	0.34	96.96	Firmicutes	Clostridia	Oscillospirales	Acutalibacteraceae	Anaeromassilibacillus	NA
M3AF	MGYG-HGUT-04122	98.54	N	Butyricicoccaceae M3AF	372	1995485	6118	2962	21290	58.66	80.28	0.89	75.83	Firmicutes	Clostridia	Oscillospirales	Butyricicoccaceae	Butyricicoccaceae_NA	NA
M3B0	MGYG-HGUT-01606	78.05	Y	Lachnospiraceae M3B0	423	2224810	6117	2687	26633	50.26	76.63	1.79	67.68	Firmicutes	Clostridia	Lachnospirales	Lachnospiraceae	Lachnospiraceae_NA	NA
M3B1	MGYG-HGUT-01146	78.91	Y	Acutalibacteraceae M3B1	141	2219704	23449	7518	139954	41.94	94.63	0.84	90.43	Firmicutes	Clostridia	Oscillospirales	Acutalibacteraceae	Acutalibacteraceae_NA	NA
M3B2	MGYG-HGUT-04016	89.07	Y	Clostridium M3B2	83	2202941	40268	13888	111191	49.8	94.68	1.77	85.83	Firmicutes	Clostridia	Peptostreptococcales	Anaerovoracaceae	Anaerovoracaceae_Clostridium	NA
M3B3	MGYG-HGUT-01346	95.3	N	Bacteroides rodentium M3B3	69	4192233	95334	28808	366407	47.58	97.43	0.12	96.83	Bacteroidetes	Bacteroidia	Bacteroidales	Bacteroidaceae	Bacteroides	Bacteroides rodentium
M3B4	MGYG-HGUT-01614	98.71	N	Sutterella M3B4	117	1575233	19296	6305	98445	48.85	89.13	0.62	86.03	Proteobacteria	Gammaproteobacteria	Burkholderiales	Burkholderiaceae	Sutterella	NA
M3B5	MGYG-HGUT-00532	97.62	N	Clostridium M3B5	44	2615269	88704	31135	286361	46.7	98.07	1.55	90.32	Firmicutes	Clostridia	Lachnospirales	Lachnospiraceae	Lachnospiraceae_Clostridium	NA
M3B6	MGYG-HGUT-03992	97.96	N	Bacteroides M3B6	240	2970399	17436	6367	63317	43.62	90.15	1.61	82.1	Bacteroidetes	Bacteroidia	Bacteroidales	Bacteroidaceae	Bacteroides	NA
M3B7	MGYG-HGUT-04282	99.2	N	Ruminococcus M3B7	44	1924695	66954	23071	168744	50.84	87.25	0	87.25	Firmicutes	Clostridia	Oscillospirales	Ruminococcaceae	Ruminococcaceae_Ruminococcus	NA
M3B8	MGYG-HGUT-00456	93.16	Y	Acutalibacteraceae M3B8	269	1999430	9566	3676	32246	54.83	89.51	0.84	85.31	Firmicutes	Clostridia	Oscillospirales	Acutalibacteraceae	Acutalibacteraceae_NA	NA
M3B9	MGYG-HGUT-04308	98.14	N	Anaerovoracaceae M3B9	121	1979352	25720	8083	84324	45.8	96.45	0.73	92.8	Firmicutes	Clostridia	Peptostreptococcales	Anaerovoracaceae	Anaerovoracaceae_NA	NA
M3BA	MGYG-HGUT-04391	96.37	N	CAG-611 M3BA	148	1003832	9270	3289	43583	27.19	83.15	1.12	77.55	Tenericutes	Mollicutes	Mycoplasmatales	CAG-611	CAG-611_NA	NA
M3BB	MGYG-HGUT-04051	97.82	N	CAG-302 M3BB	213	1327867	7275	2998	53333	25.19	87.08	3.37	70.23	Tenericutes	Mollicutes	Mycoplasmatales	CAG-302	CAG-302_NA	NA
M3BC	MGYG-HGUT-00161	98.56	N	Lactobacillus amylovorus M3BC	89	1613624	24966	9738	75466	38.36	98.3	0	98.3	Firmicutes	Bacilli	Lactobacillales	Lactobacillaceae	Lactobacillus	Lactobacillus amylovorus
M3BD	MGYG-HGUT-01336	95.33	N	Limosilactobacillus reuteri M3BD	75	1713754	36098	10282	90552	38.76	93.41	0	93.41	Firmicutes	Bacilli	Lactobacillales	Lactobacillaceae	Limosilactobacillus	Limosilactobacillus reuteri
M3BE	MGYG-HGUT-04258	96.1	N	Collinsella M3BE	27	2177156	100126	37204	255409	60.05	100	0.81	95.95	Actinobacteria	Coriobacteriia	Coriobacteriales	Coriobacteriaceae	Collinsella	NA
M3BF	MGYG-HGUT-02510	96.72	N	Klebsiella quasipneumoniae M3BF	38	4863780	265697	48118	457260	58.37	96.75	0.34	95.05	Proteobacteria	Gammaproteobacteria	Enterobacterales	Enterobacteriaceae	Klebsiella	Klebsiella quasipneumoniae
M3C0	MGYG-HGUT-01077	99.55	N	Limosilactobacillus oris M3C0	69	1815316	40816	12725	83026	50.63	95.03	0.14	94.33	Firmicutes	Bacilli	Lactobacillales	Lactobacillaceae	Limosilactobacillus	Limosilactobacillus oris
M3C1	MGYG-HGUT-00822	99.76	N	Companilactobacillus farciminis M3C1	49	2305228	71764	29165	269159	35.62	96.34	0.79	92.39	Firmicutes	Bacilli	Lactobacillales	Lactobacillaceae	Companilactobacillus	Companilactobacillus farciminis
M3C2	MGYG-HGUT-00068	98.74	N	Agathobaculum M3C2	116	2403560	31845	11541	67132	57.97	97.99	0.73	94.34	Firmicutes	Clostridia	Oscillospirales	Butyricicoccaceae	Agathobaculum	NA
M3C3	MGYG-HGUT-02149	98.79	N	Blautia M3C3	387	2664639	8494	3116	71332	42.39	82.49	2.12	71.89	Firmicutes	Clostridia	Lachnospirales	Lachnospiraceae	Blautia	NA
M3C4	MGYG-HGUT-01052	97.25	N	Blautia M3C4	413	2546319	8045	2965	31116	39.85	82.73	2.87	68.38	Firmicutes	Clostridia	Lachnospirales	Lachnospiraceae	Blautia	NA
M3C5	MGYG-HGUT-01005	95.61	N	Faecalimonas M3C5	324	1915859	6914	2881	44066	39.29	75.95	1.27	69.6	Firmicutes	Clostridia	Lachnospirales	Lachnospiraceae	Faecalimonas	NA
M3C6	MGYG-HGUT-04236	75.62	Y	Acutalibacteraceae M3C6	56	1563478	48936	13614	125705	47.41	88.81	0	88.81	Firmicutes	Clostridia	Oscillospirales	Acutalibacteraceae	Acutalibacteraceae_NA	NA
M3C7	MGYG-HGUT-02351	98.94	N	Klebsiella michiganensis M3C7	114	5752434	83595	26562	244825	56.12	97.12	1.04	91.92	Proteobacteria	Gammaproteobacteria	Enterobacterales	Enterobacteriaceae	Klebsiella	Klebsiella michiganensis
M3C8	MGYG-HGUT-01252	98.86	N	Lachnospiraceae M3C8	248	2336627	12680	4481	52101	43.62	87.64	0.89	83.19	Firmicutes	Clostridia	Lachnospirales	Lachnospiraceae	Lachnospiraceae_NA	NA
M3C9	MGYG-HGUT-00160	98.94	N	Collinsella M3C9	24	2008208	126445	46630	262981	61.78	100	0	100	Actinobacteria	Coriobacteriia	Coriobacteriales	Coriobacteriaceae	Collinsella	NA
M3CA	MGYG-HGUT-03699	98.13	N	Holdemanella M3CA	169	2062755	18170	5842	49231	34.5	95.42	0.84	91.22	Firmicutes	Erysipelotrichia	Erysipelotrichales	Erysipelotrichaceae	Holdemanella	NA
M3CB	MGYG-HGUT-00241	88.62	Y	Desulfovibrio legallii M3CB	209	2582875	18380	6120	76514	65.13	97.51	1.18	91.61	Proteobacteria	Deltaproteobacteria	Desulfovibrionales	Desulfovibrionaceae	Desulfovibrio	Desulfovibrio legallii
M3CC	MGYG-HGUT-01222	99.06	N	Monoglobaceae M3CC	48	2323384	81093	20785	229310	50.37	97.09	0	97.09	Firmicutes	Clostridia	Monoglobales	Monoglobaceae	Monoglobaceae_NA	NA
M3CD	MGYG-HGUT-03042	87.3	Y	Gemmiger M3CD	243	2413804	13037	4919	37675	59.48	91.77	0.83	87.62	Firmicutes	Clostridia	Oscillospirales	Ruminococcaceae	Gemmiger	NA
M3CE	MGYG-HGUT-01398	99.65	N	Longicatena caecimuris M3CE	46	2830387	110603	28422	477065	37.68	100	0	100	Firmicutes	Erysipelotrichia	Erysipelotrichales	Erysipelotrichaceae	Longicatena	Longicatena caecimuris
M3CF	MGYG-HGUT-01379	98.94	N	Schaedlerella glycyrrhizinilyticum M3CF	39	2842323	118085	37330	202646	45.98	98.83	0	98.83	Firmicutes	Clostridia	Lachnospirales	Lachnospiraceae	Schaedlerella	Schaedlerella glycyrrhizinilyticum
M3D0	MGYG-HGUT-00354	98.05	N	Muribaculaceae M3D0	54	2816800	97709	29825	228159	47.85	94.59	0.75	90.84	Bacteroidetes	Bacteroidia	Bacteroidales	Muribaculaceae	Muribaculaceae_NA	NA
M3D1	MGYG-HGUT-01220	98.38	N	Monoglobaceae M3D1	29	1611524	120807	35094	202663	44.24	80.54	0	80.54	Firmicutes	Clostridia	Monoglobales	Monoglobaceae	Monoglobaceae_NA	NA
M3D2	MGYG-HGUT-03697	96.68	N	Prevotella copri M3D2	172	2813577	25843	7349	78679	46.6	86	0.48	83.6	Bacteroidetes	Bacteroidia	Bacteroidales	Prevotellaceae	Prevotella	Prevotella copri
M3D3	MGYG-HGUT-01302	97.96	N	Alistipes putredinis M3D3	28	2180637	127265	34205	307553	54.49	99.52	0.48	97.12	Bacteroidetes	Bacteroidia	Bacteroidales	Rikenellaceae	Alistipes	Alistipes putredinis
M3D4	MGYG-HGUT-01860	98.5	N	Acutalibacteraceae M3D4	35	1579315	63795	30859	103225	48.54	84.56	0	84.56	Firmicutes	Clostridia	Oscillospirales	Acutalibacteraceae	Acutalibacteraceae_NA	NA
M3D5	MGYG-HGUT-02450	97.19	N	Olsenella M3D5	38	2076540	95173	25274	170155	65.78	100	0	100	Actinobacteria	Coriobacteriia	Coriobacteriales	Atopobiaceae	Olsenella	NA
M3D6	MGYG-HGUT-04174	75.62	Y	Peptococcaceae M3D6	44	2796824	99873	31384	232240	57.71	90.2	2.98	75.3	Firmicutes	Peptococcia	Peptococcales	Peptococcaceae	Peptococcaceae_NA	NA
M3D7	MGYG-HGUT-03299	73.7	Y	Ruminococcaceae M3D7	15	1841476	140319	86196	407111	44.88	93.29	0	93.29	Firmicutes	Clostridia	Oscillospirales	Ruminococcaceae	Ruminococcaceae_NA	NA
M3D8	MGYG-HGUT-03916	99.64	N	Acutalibacteraceae M3D8	23	2138305	221267	47174	348504	56.86	93.96	0.67	90.61	Firmicutes	Clostridia	Oscillospirales	Acutalibacteraceae	Acutalibacteraceae_NA	NA
M3D9	MGYG-HGUT-02876	98.34	N	Anaerovoracaceae M3D9	12	2168303	374695	97044	487998	45.51	97.87	0	97.87	Firmicutes	Clostridia	Peptostreptococcales	Anaerovoracaceae	Anaerovoracaceae_NA	NA
M3DA	MGYG-HGUT-00378	98.49	N	Lachnospiraceae M3DA	126	2488596	32690	9113	92970	52.24	89.22	2.85	74.97	Firmicutes	Clostridia	Lachnospirales	Lachnospiraceae	Lachnospiraceae_NA	NA
M3DB	MGYG-HGUT-00044	99.22	N	Parabacteroides merdae M3DB	48	4107423	133235	52540	336757	45.32	99.62	0	99.62	Bacteroidetes	Bacteroidia	Bacteroidales	Tannerellaceae	Parabacteroides	Parabacteroides merdae
M3DC	MGYG-HGUT-03055	98.64	N	Acutalibacteraceae M3DC	74	1705912	35252	9809	151486	37.66	95.97	0	95.97	Firmicutes	Clostridia	Oscillospirales	Acutalibacteraceae	Acutalibacteraceae_NA	NA
M3DD	MGYG-HGUT-04248	98.14	N	Oscillospiraceae M3DD	65	2207196	50358	16592	229232	59.37	92.62	1.34	85.92	Firmicutes	Clostridia	Oscillospirales	Oscillospiraceae	Oscillospiraceae_NA	NA
M3DE	MGYG-HGUT-00199	96.59	N	Streptococcus parasanguinis M3DE	35	2005468	101802	25566	205527	42.1	96.27	0.07	95.92	Firmicutes	Bacilli	Lactobacillales	Streptococcaceae	Streptococcus	Streptococcus parasanguinis
M3DF	MGYG-HGUT-02644	97.68	N	Butyricimonas M3DF	190	4832284	41659	13511	211464	44.56	95.81	1.4	88.81	Bacteroidetes	Bacteroidia	Bacteroidales	Odoribacteraceae	Butyricimonas	NA
M3E0	MGYG-HGUT-01114	96.67	N	Collinsella M3E0	76	2011321	46977	12328	104813	60.07	99.19	1.08	93.79	Actinobacteria	Coriobacteriia	Coriobacteriales	Coriobacteriaceae	Collinsella	NA
M3E1	MGYG-HGUT-00220	95.4	N	Butyricicoccaceae M3E1	354	1900118	6297	2831	30557	56.37	71.47	1.34	64.77	Firmicutes	Clostridia	Oscillospirales	Butyricicoccaceae	Butyricicoccaceae_NA	NA
M3E2	MGYG-HGUT-00576	99.01	N	Streptococcus M3E2	38	1821512	72928	23415	228511	41.49	99.25	1.12	93.65	Firmicutes	Bacilli	Lactobacillales	Streptococcaceae	Streptococcus	NA
M3E3	MGYG-HGUT-00223	98.98	N	Longicatena M3E3	451	2893095	7403	3182	47220	35.86	88.95	0	88.95	Firmicutes	Erysipelotrichia	Erysipelotrichales	Erysipelotrichaceae	Longicatena	NA
M3E4	MGYG-HGUT-03821	99.37	N	Blautia M3E4	46	2720930	100047	34962	240088	42.44	99.37	0.36	97.57	Firmicutes	Clostridia	Lachnospirales	Lachnospiraceae	Blautia	NA
M3E5	MGYG-HGUT-00796	82.56	Y	Turicimonas M3E5	340	1739731	5811	2843	21704	44	74.38	0	74.38	Proteobacteria	Gammaproteobacteria	Burkholderiales	Burkholderiaceae	Turicimonas	NA
M3E6	MGYG-HGUT-00225	98.72	N	Duodenibacillus M3E6	51	2144869	69190	21915	146885	55.91	99.38	0.62	96.28	Proteobacteria	Gammaproteobacteria	Burkholderiales	Burkholderiaceae	Duodenibacillus	NA
M3E7	MGYG-HGUT-00167	96.1	N	Collinsella M3E7	111	2054515	35690	6850	256852	59.82	92.9	1.61	84.85	Actinobacteria	Coriobacteriia	Coriobacteriales	Coriobacteriaceae	Collinsella	NA
M3E8	MGYG-HGUT-04256	97.86	N	Clostridium M3E8	23	2226618	210380	53723	467463	52.05	97.27	0	97.27	Firmicutes	Clostridia	Oscillospirales	Acutalibacteraceae	Acutalibacteraceae_Clostridium	NA
M3E9	MGYG-HGUT-00035	98.93	N	Blautia hydrogenotrophica M3E9	320	2810969	11584	3906	78032	45.44	83.68	1.58	75.78	Firmicutes	Clostridia	Lachnospirales	Lachnospiraceae	Blautia	Blautia hydrogenotrophica
M3EA	MGYG-HGUT-01421	98.11	N	Dielma fastidiosa M3EA	30	3328997	176096	49636	427503	40.34	100	2.83	85.85	Firmicutes	Erysipelotrichia	Erysipelotrichales	Erysipelotrichaceae	Dielma	Dielma fastidiosa
M3EB	MGYG-HGUT-00087	98.61	N	Clostridium M3EB	44	2659424	89556	32759	158603	53.28	98.73	0	98.73	Firmicutes	Clostridia	Lachnospirales	Lachnospiraceae	Lachnospiraceae_Clostridium	NA
M3EC	MGYG-HGUT-03148	98.3	N	Faecalimonas M3EC	72	2096692	52238	12161	201185	37.93	97.49	0	97.49	Firmicutes	Clostridia	Lachnospirales	Lachnospiraceae	Faecalimonas	NA
M3ED	MGYG-HGUT-00312	98.64	N	Eisenbergiella M3ED	29	2513291	128647	48810	234285	48.62	97.99	0.19	97.04	Firmicutes	Clostridia	Lachnospirales	Lachnospiraceae	Eisenbergiella	NA
M3EE	MGYG-HGUT-03921	97.61	N	Gemmiger M3EE	77	2637889	51402	18735	248039	58.97	98.16	0	98.16	Firmicutes	Clostridia	Oscillospirales	Ruminococcaceae	Gemmiger	NA
M3EF	MGYG-HGUT-02327	93.97	Y	Dysosmobacter M3EF	74	2733704	54119	18595	178863	62.1	95.3	1.01	90.25	Firmicutes	Clostridia	Oscillospirales	Oscillospiraceae	Dysosmobacter	NA
M3F0	MGYG-HGUT-00133	99.03	N	Blautia M3F0	39	2985345	134870	34335	439610	43.75	99.37	0	99.37	Firmicutes	Clostridia	Lachnospirales	Lachnospiraceae	Blautia	NA
M3F1	MGYG-HGUT-00301	84.09	Y	Blautia M3F1	166	2544485	21134	6849	89047	43.29	92.32	1.8	83.32	Firmicutes	Clostridia	Lachnospirales	Lachnospiraceae	Blautia	NA
M3F2	MGYG-HGUT-01232	97.71	N	Clostridium hiranonis M3F2	288	2066259	9537	3070	44947	31.01	94.76	2.8	80.76	Firmicutes	Clostridia	Peptostreptococcales	Peptostreptococcaceae	Peptostreptococcaceae_Clostridium	Clostridium hiranonis
M3F3	MGYG-HGUT-00146	97.82	N	Dorea formicigenerans M3F3	42	2636235	116187	36521	623069	41	96.49	0	96.49	Firmicutes	Clostridia	Lachnospirales	Lachnospiraceae	Dorea	Dorea formicigenerans
M3F4	MGYG-HGUT-00179	98.43	N	Enterocloster aldenensis M3F4	55	4858183	137580	45768	271612	50.84	98.77	0	98.77	Firmicutes	Clostridia	Lachnospirales	Lachnospiraceae	Enterocloster	Enterocloster aldenensis
M3F5	MGYG-HGUT-01591	99.85	N	Parabacteroides timonensis M3F5	40	6271195	272033	82488	599714	43.21	99.62	0.38	97.72	Bacteroidetes	Bacteroidia	Bacteroidales	Tannerellaceae	Parabacteroides	Parabacteroides timonensis
M3F6	MGYG-HGUT-02330	97.14	N	Eisenbergiella tayi M3F6	144	6951522	78126	22862	247828	47.08	98.47	3.45	81.22	Firmicutes	Clostridia	Lachnospirales	Lachnospiraceae	Eisenbergiella	Eisenbergiella tayi
M3F7	MGYG-HGUT-02211	96.61	N	Collinsella M3F7	28	2222674	103913	43851	548824	68.98	100	0	100	Actinobacteria	Coriobacteriia	Coriobacteriales	Coriobacteriaceae	Collinsella	NA
M3F8	MGYG-HGUT-01224	98.49	N	Blautia M3F8	57	2352897	56362	19805	137619	42.84	91.89	0	91.89	Firmicutes	Clostridia	Lachnospirales	Lachnospiraceae	Blautia	NA
M3F9	MGYG-HGUT-01687	98.13	N	Dorea M3F9	22	2367818	188075	59830	780892	41.81	92.4	0	92.4	Firmicutes	Clostridia	Lachnospirales	Lachnospiraceae	Dorea	NA
M3FA	MGYG-HGUT-00121	98.14	N	Eubacterium callanderi M3FA	43	4128312	162924	66188	456069	47.47	99.3	1.41	92.25	Firmicutes	Clostridia	Eubacteriales	Eubacteriaceae	Eubacteriaceae_Eubacterium	Eubacterium callanderi
M3FB	MGYG-HGUT-02550	78.05	Y	Streptococcus sobrinus M3FB	46	1958606	74544	23261	166954	43.74	96.1	0.37	94.25	Firmicutes	Bacilli	Lactobacillales	Streptococcaceae	Streptococcus	Streptococcus sobrinus
M3FC	MGYG-HGUT-03176	73.7	Y	Allobaculum M3FC	56	2460556	83504	22076	158158	50.65	98.11	1.35	91.36	Firmicutes	Erysipelotrichia	Erysipelotrichales	Erysipelotrichaceae	Allobaculum	NA
M3FD	MGYG-HGUT-00021	99.47	N	Limosilactobacillus vaginalis M3FD	80	1756540	43706	10158	102216	40.13	96.01	0.91	91.46	Firmicutes	Bacilli	Lactobacillales	Lactobacillaceae	Limosilactobacillus	Limosilactobacillus vaginalis
M3FE	MGYG-HGUT-02584	98.76	N	Akkermansia M3FE	182	2930250	22948	6848	90840	52.12	94.56	1.53	86.91	Verrucomicrobiota	Verrucomicrobiae	Verrucomicrobiales	Akkermansiaceae	Akkermansia	NA
M3FF	MGYG-HGUT-01352	97.47	N	Longicatena M3FF	147	3758571	42897	12345	138437	42.67	94.81	0	94.81	Firmicutes	Erysipelotrichia	Erysipelotrichales	Erysipelotrichaceae	Longicatena	NA
M400	MGYG-HGUT-00277	98.85	N	Streptococcus mutans M400	32	2014700	115377	45114	323471	36.75	100	0.37	98.15	Firmicutes	Bacilli	Lactobacillales	Streptococcaceae	Streptococcus	Streptococcus mutans
M401	MGYG-HGUT-00038	98.22	N	Dorea longicatena M401	46	2520153	97199	33275	327009	41.59	99.42	0.03	99.27	Firmicutes	Clostridia	Lachnospirales	Lachnospiraceae	Dorea	Dorea longicatena
M402	MGYG-HGUT-02504	98.69	N	Enterobacter himalayensis M402	23	4634777	327880	99122	725874	55.52	98.88	0.14	98.18	Proteobacteria	Gammaproteobacteria	Enterobacterales	Enterobacteriaceae	Enterobacter	Enterobacter himalayensis
M403	MGYG-HGUT-04039	98.07	N	Lachnospiraceae M403	47	2512354	73991	28347	224872	45.78	93.1	0.86	88.8	Firmicutes	Clostridia	Lachnospirales	Lachnospiraceae	Lachnospiraceae_NA	NA
M404	MGYG-HGUT-01638	90.32	Y	Slackia faecicanis M404	11	1502816	164951	85061	390524	63.15	76.61	0.6	73.61	Actinobacteria	Coriobacteriia	Eggerthellales	Eggerthellaceae	Slackia	Slackia faecicanis
M405	MGYG-HGUT-03875	97.88	N	CAG-74 M405	46	2642758	114262	28270	191654	61.26	88.69	0.23	87.54	Firmicutes	Clostridia	Christensenellales	CAG-74	CAG-74_NA	NA
M406	MGYG-HGUT-01546	98.06	N	Alistipes M406	25	3582962	228626	69219	593717	59.1	100	0	100	Bacteroidetes	Bacteroidia	Bacteroidales	Rikenellaceae	Alistipes	NA
M407	MGYG-HGUT-01157	97.8	N	Gemmiger M407	144	2376020	27565	7223	103105	59.24	90.22	0	90.22	Firmicutes	Clostridia	Oscillospirales	Ruminococcaceae	Gemmiger	NA
M408	MGYG-HGUT-01784	98.57	N	Mailhella M408	548	2750901	5835	2758	41405	60.06	80.96	1.18	75.06	Proteobacteria	Deltaproteobacteria	Desulfovibrionales	Desulfovibrionaceae	Mailhella	NA
M409	MGYG-HGUT-02944	97.35	N	Marseille M409	59	2844446	86647	26368	202514	63.21	93.96	0.84	89.76	Firmicutes	Clostridia	Oscillospirales	Oscillospiraceae	Marseille	NA
M40A	MGYG-HGUT-01723	98.79	N	Oscillospiraceae M40A	40	2252324	84095	43032	159856	60.67	86.37	1.34	79.67	Firmicutes	Clostridia	Oscillospirales	Oscillospiraceae	Oscillospiraceae_NA	NA
M40B	MGYG-HGUT-04153	98.08	N	Catabacter M40B	466	2293190	5654	2670	35571	66.32	88.5	2.12	77.9	Firmicutes	Clostridia	Christensenellales	Catabacteriaceae	Catabacteriaceae_Catabacter	NA
M40C	MGYG-HGUT-01229	98.17	N	Ruminococcaceae M40C	43	1977380	71827	24943	178402	56.34	79.87	0	79.87	Firmicutes	Clostridia	Oscillospirales	Ruminococcaceae	Ruminococcaceae_NA	NA
M40D	MGYG-HGUT-01714	98.04	N	Coprococcus catus M40D	50	2783566	80533	31016	192284	43.79	97.99	0.67	94.64	Firmicutes	Clostridia	Lachnospirales	Lachnospiraceae	Coprococcus	Coprococcus catus
M40E	MGYG-HGUT-00828	96.56	N	Eubacterium M40E	64	2649578	64139	20438	211783	42.89	87.16	1.34	80.46	Firmicutes	Clostridia	Lachnospirales	Lachnospiraceae	Lachnospiraceae_Eubacterium	NA
M40F	MGYG-HGUT-02772	75.62	Y	Lachnospiraceae M40F	157	2460046	30167	6917	79798	39.8	97.52	2.74	83.82	Firmicutes	Clostridia	Lachnospirales	Lachnospiraceae	Lachnospiraceae_NA	NA
M410	MGYG-HGUT-00278	96.43	N	Hungatella M410	103	2809100	41624	13391	161010	46.42	96.2	0	96.2	Firmicutes	Clostridia	Lachnospirales	Lachnospiraceae	Hungatella	NA
M411	MGYG-HGUT-02280	98.38	N	Clostridium M411	76	3301379	69918	24569	164527	47.83	98.73	2.85	84.48	Firmicutes	Clostridia	Lachnospirales	Lachnospiraceae	Lachnospiraceae_Clostridium	NA
M412	MGYG-HGUT-02387	98.25	N	Lactobacillus paragasseri M412	29	1841408	122911	42318	258989	34.64	99.22	0.06	98.92	Firmicutes	Bacilli	Lactobacillales	Lactobacillaceae	Lactobacillus	Lactobacillus paragasseri
M413	MGYG-HGUT-01308	98.54	N	Streptococcus infantarius M413	25	1774139	99274	40819	190765	37.7	100	0.01	99.95	Firmicutes	Bacilli	Lactobacillales	Streptococcaceae	Streptococcus	Streptococcus infantarius
M414	MGYG-HGUT-00912	96.43	N	Collinsella M414	18	2183536	168548	62809	311393	59.67	100	0.81	95.95	Actinobacteria	Coriobacteriia	Coriobacteriales	Coriobacteriaceae	Collinsella	NA
M415	MGYG-HGUT-02319	97.12	N	Lactobacillus mucosae M415	19	1973585	184060	69417	266364	46.85	99.18	0	99.18	Firmicutes	Bacilli	Lactobacillales	Lactobacillaceae	Limosilactobacillus	Lactobacillus mucosae
M416	MGYG-HGUT-03126	96.31	N	Haemophilus parainfluenzae M416	20	2038188	200499	52141	509965	39.24	98.89	0.18	97.99	Proteobacteria	Gammaproteobacteria	Enterobacterales	Pasteurellaceae	Haemophilus	Haemophilus parainfluenzae
M417	MGYG-HGUT-01677	98.56	N	Clostridium M417	7	1221029	719115	69281	719115	28.19	79.69	0.22	78.59	Firmicutes	Clostridia	Clostridiales	Clostridiaceae	Clostridiaceae_Clostridium	NA
M418	MGYG-HGUT-04163	97.87	N	Evtepia M418	95	2218971	67150	8918	205996	62.49	93.96	2.18	83.06	Firmicutes	Clostridia	Oscillospirales	Oscillospiraceae	Evtepia	NA
M419	MGYG-HGUT-02138	96.76	N	Agathobaculum M419	44	2496311	104564	28920	215599	59.74	97.32	0	97.32	Firmicutes	Clostridia	Oscillospirales	Butyricicoccaceae	Agathobaculum	NA
M41A	MGYG-HGUT-04289	97.71	N	Anaeroglobus micronuciformis M41A	218	1196723	6589	2933	19144	46.01	75.31	1.45	68.06	Firmicutes	Negativicutes	Veillonellales	Megasphaeraceae	Anaeroglobus	Anaeroglobus micronuciformis
M41B	MGYG-HGUT-00380	97.98	N	Merdibacter M41B	70	1990508	33152	14621	116797	53.13	97.17	0	97.17	Firmicutes	Erysipelotrichia	Erysipelotrichales	Erysipelotrichaceae	Merdibacter	NA
M41C	MGYG-HGUT-04082	91.97	Y	Lachnospiraceae M41C	46	2741622	117671	30148	219946	51.74	83.98	1.06	78.68	Firmicutes	Clostridia	Lachnospirales	Lachnospiraceae	Lachnospiraceae_NA	NA
M41D	MGYG-HGUT-01373	99.01	N	Faecalimonas M41D	61	2044061	54448	16678	146917	38.88	97.47	0	97.47	Firmicutes	Clostridia	Lachnospirales	Lachnospiraceae	Faecalimonas	NA
M41E	MGYG-HGUT-00262	95.8	N	Anaerobutyricum M41E	267	3012694	18435	4780	76369	37.46	70.35	1.45	63.1	Firmicutes	Clostridia	Lachnospirales	Lachnospiraceae	Anaerobutyricum	NA
M41F	MGYG-HGUT-03550	78.91	Y	Clostridium M41F	345	4044571	16821	5531	73784	27.85	96.57	0	96.57	Firmicutes	Clostridia	Clostridiales	Clostridiaceae	Clostridiaceae_Clostridium	NA
M420	MGYG-HGUT-01391	98.08	N	Coprobacter fastidiosus M420	82	3320093	67217	21405	154110	38.46	99.62	0	99.62	Bacteroidetes	Bacteroidia	Bacteroidales	Coprobacteraceae	Coprobacter	Coprobacter fastidiosus
M421	MGYG-HGUT-01960	98.91	N	Gastranaerophilaceae M421	120	1891211	21230	7651	66144	37.24	87.18	0.85	82.93	Cyanobacteria	Vampirovibrionia	Gastranaerophilales	Gastranaerophilaceae	Gastranaerophilaceae_NA	NA
M422	MGYG-HGUT-00190	98.52	N	Lachnospiraceae M422	16	2656748	289800	67378	672447	44.49	98.66	0	98.66	Firmicutes	Clostridia	Lachnospirales	Lachnospiraceae	Lachnospiraceae_NA	NA
M423	MGYG-HGUT-00820	97.74	N	UBA9506 M423	108	2781962	38171	14143	108258	45.39	97.32	0	97.32	Firmicutes	Clostridia	Monoglobales	UBA9506	UBA9506_NA	NA
M424	MGYG-HGUT-02072	98.16	N	CAG-74 M424	90	2788374	47962	15188	159657	59.3	98.39	0.54	95.69	Firmicutes	Clostridia	Christensenellales	CAG-74	CAG-74_NA	NA
M425	MGYG-HGUT-04005	98.9	N	Clostridium M425	8	1605646	359639	185602	368742	27.78	77.45	1.79	68.5	Firmicutes	Clostridia	Clostridiales	Clostridiaceae	Clostridiaceae_Clostridium	NA
M426	MGYG-HGUT-00550	96.45	N	Lawsonibacter M426	78	3106243	73520	20984	160485	61.44	98.99	0.81	94.94	Firmicutes	Clostridia	Oscillospirales	Oscillospiraceae	Lawsonibacter	NA
M427	MGYG-HGUT-04118	98.29	N	UBA4068 M427	234	1499081	7889	3406	22407	44.86	74.37	1.05	69.12	Firmicutes	Dehalobacteriia	UBA4068	UBA4068	UBA4068_NA	NA
M428	MGYG-HGUT-02136	97.83	N	Lachnospiraceae M428	45	3231513	109577	41412	190647	54.95	98.08	0	98.08	Firmicutes	Clostridia	Lachnospirales	Lachnospiraceae	Lachnospiraceae_NA	NA
M429	MGYG-HGUT-04129	98.06	N	Acutalibacter M429	58	2426436	65164	23703	217582	61.13	98.66	0	98.66	Firmicutes	Clostridia	Oscillospirales	Acutalibacteraceae	Acutalibacter	NA
M42A	MGYG-HGUT-00922	98.63	N	UMGS416 M42A	433	2718002	7576	3339	32237	60.69	82.2	2.16	71.4	Firmicutes	Clostridia	Christensenellales	UMGS416	UMGS416_NA	NA
M42B	MGYG-HGUT-02780	97.89	N	Fournierella M42B	168	2234375	20627	6372	72834	64.32	95.41	0.4	93.41	Firmicutes	Clostridia	Oscillospirales	Ruminococcaceae	Fournierella	NA
M42C	MGYG-HGUT-02267	98.55	N	Eisenbergiella M42C	137	6429374	78203	23941	234604	48.49	96.57	2.49	84.12	Firmicutes	Clostridia	Lachnospirales	Lachnospiraceae	Eisenbergiella	NA
M42D	MGYG-HGUT-02724	96.75	N	Oscillibacter M42D	46	1873275	71015	22597	128978	57.95	89.93	2.68	76.53	Firmicutes	Clostridia	Oscillospirales	Oscillospiraceae	Oscillibacter	NA
M42E	MGYG-HGUT-00522	98.31	N	Methanobrevibacter M42E	71	1546294	33130	12269	132273	31.74	96.8	0	96.8	Euryarchaeota	Methanobacteria	Methanobacteriales	Methanobacteriaceae	Methanobrevibacter	NA
M42F	MGYG-HGUT-01402	98.94	N	Coprobacillus cateniformis M42F	111	3747489	66614	15374	302418	30.88	100	1.08	94.6	Firmicutes	Erysipelotrichia	Erysipelotrichales	Erysipelotrichaceae	Coprobacillus	Coprobacillus cateniformis
M430	MGYG-HGUT-03835	97.32	N	Porphyromonadaceae M430	77	2987495	62991	18079	117603	51.05	98.81	1.7	90.31	Bacteroidetes	Bacteroidia	Bacteroidales	Porphyromonadaceae	Porphyromonadaceae_NA	NA
M431	MGYG-HGUT-00418	99.06	N	UBA1820 M431	81	2034192	40576	11402	117078	48.99	98.12	0	98.12	Bacteroidetes	Flavobacteriia	Flavobacteriales	UBA1820	UBA1820_NA	NA
M432	MGYG-HGUT-02585	96.51	N	Bacteroides M432	148	3457030	43944	9981	127945	48.95	71.9	1.72	63.3	Bacteroidetes	Bacteroidia	Bacteroidales	Bacteroidaceae	Bacteroides	NA
M433	MGYG-HGUT-01295	97.27	N	Desulfovibrio fairfieldensis M433	326	3411354	14487	5119	71270	61.87	96.15	0.59	93.2	Proteobacteria	Deltaproteobacteria	Desulfovibrionales	Desulfovibrionaceae	Desulfovibrio	Desulfovibrio fairfieldensis
M434	MGYG-HGUT-02954	98.45	N	Clostridium M434	37	2312742	90745	34649	343162	49.23	97.16	0.71	93.61	Firmicutes	Clostridia	Peptostreptococcales	Anaerovoracaceae	Anaerovoracaceae_Clostridium	NA
M435	MGYG-HGUT-01222	75.62	Y	Monoglobaceae M435	38	3335458	138913	47256	367688	53.25	93.74	0	93.74	Firmicutes	Clostridia	Monoglobales	Monoglobaceae	Monoglobaceae_NA	NA
M436	MGYG-HGUT-03220	98.53	N	Oscillospiraceae M436	182	1376038	9190	3930	42810	42.54	78.52	0.67	75.17	Firmicutes	Clostridia	Oscillospirales	Oscillospiraceae	Oscillospiraceae_NA	NA
M437	MGYG-HGUT-02553	98.5	N	Acutalibacteraceae M437	32	1563798	86591	30481	140454	47.36	89.93	0	89.93	Firmicutes	Clostridia	Oscillospirales	Acutalibacteraceae	Acutalibacteraceae_NA	NA
M438	MGYG-HGUT-02097	92.8	Y	CAG-74 M438	123	2797680	34441	12464	106890	63	96.85	0.51	94.3	Firmicutes	Clostridia	Christensenellales	CAG-74	CAG-74_NA	NA
M439	MGYG-HGUT-02633	98.83	N	Lachnospiraceae M439	36	2712926	114068	40314	419714	38.83	98.66	0	98.66	Firmicutes	Clostridia	Lachnospirales	Lachnospiraceae	Lachnospiraceae_NA	NA
M43A	MGYG-HGUT-04089	97.65	N	UMGS1783 M43A	285	1435348	5779	2818	25955	57.63	81.45	2.01	71.4	Firmicutes	Clostridia	Oscillospirales	UMGS1783	UMGS1783_NA	NA
M43B	MGYG-HGUT-00134	98.44	N	Longibaculum muris M43B	94	2862088	43730	18099	132899	30.42	96.23	0	96.23	Firmicutes	Erysipelotrichia	Erysipelotrichales	Erysipelotrichaceae	Longibaculum	Longibaculum muris
M43C	MGYG-HGUT-02779	99.04	N	Holdemania M43C	44	3204416	149020	33270	292650	51.16	98.1	3.17	82.25	Firmicutes	Erysipelotrichia	Erysipelotrichales	Erysipelotrichaceae	Holdemania	NA
M43D	MGYG-HGUT-00910	94.92	Y	Flavonifractor M43D	70	2737554	124878	16527	210070	59.45	82.55	0.89	78.1	Firmicutes	Clostridia	Oscillospirales	Oscillospiraceae	Flavonifractor	NA
M43E	MGYG-HGUT-00765	96.62	N	Porphyromonas bennonis M43E	104	1961621	29376	9210	70709	56.38	91.6	0.26	90.3	Bacteroidetes	Bacteroidia	Bacteroidales	Porphyromonadaceae	Porphyromonas	Porphyromonas bennonis
M43F	MGYG-HGUT-01013	97.52	N	Ezakiella M43F	54	1480616	43285	13571	113476	37.61	86.95	0	86.95	Firmicutes	Clostridia	Tissierellales	Ezakiellaceae	Ezakiella	NA
M440	MGYG-HGUT-04163	85.97	Y	Evtepia M440	46	2109467	66855	19211	217561	61.8	93.29	0.84	89.09	Firmicutes	Clostridia	Oscillospirales	Oscillospiraceae	Evtepia	NA
M441	MGYG-HGUT-00760	94.92	Y	Prevotella M441	55	2677852	79224	23032	201510	45.44	99.17	0.24	97.97	Bacteroidetes	Bacteroidia	Bacteroidales	Prevotellaceae	Prevotella	NA
M442	MGYG-HGUT-00016	98.74	N	Anaerotignum M442	46	2183427	75153	26498	189629	46	95.3	0	95.3	Firmicutes	Clostridia	Lachnospirales	Anaerotignaceae	Anaerotignum	NA
M443	MGYG-HGUT-04285	98.16	N	Anaerotignaceae M443	158	2538994	26921	7596	98381	40.93	95.92	0.89	91.47	Firmicutes	Clostridia	Lachnospirales	Anaerotignaceae	Anaerotignaceae_NA	NA
M444	MGYG-HGUT-01493	97	N	Enterocloster bolteae M444	84	5644870	109883	34590	354702	49.75	99.34	0	99.34	Firmicutes	Clostridia	Lachnospirales	Lachnospiraceae	Enterocloster	Enterocloster bolteae
M445	MGYG-HGUT-03754	97.93	N	Porphyromonas M445	23	1824038	126757	55995	180037	45.09	95.99	0.31	94.44	Bacteroidetes	Bacteroidia	Bacteroidales	Porphyromonadaceae	Porphyromonas	NA
M446	MGYG-HGUT-03022	98.98	N	Parasutterella M446	86	2119864	36259	12817	93441	49.39	100	0	100	Proteobacteria	Gammaproteobacteria	Burkholderiales	Burkholderiaceae	Parasutterella	NA
M447	MGYG-HGUT-01088	95.07	N	Haemophilus parainfluenzae M447	301	1218414	4354	2448	16353	40.29	72	1.19	66.05	Proteobacteria	Gammaproteobacteria	Enterobacterales	Pasteurellaceae	Haemophilus	Haemophilus parainfluenzae
M448	MGYG-HGUT-01112	96.63	N	Haemophilus M448	158	1916277	16029	6094	53984	39.39	95.83	2.9	81.33	Proteobacteria	Gammaproteobacteria	Enterobacterales	Pasteurellaceae	Haemophilus	NA
M449	MGYG-HGUT-01638	94.81	Y	Slackia M449	105	1931955	26101	8494	142093	61.53	92.19	0.67	88.84	Actinobacteria	Coriobacteriia	Eggerthellales	Eggerthellaceae	Slackia	NA
M44A	MGYG-HGUT-00796	98.71	N	Turicimonas muris M44A	59	2535062	92276	18384	186917	44.21	95.57	0	95.57	Proteobacteria	Gammaproteobacteria	Burkholderiales	Burkholderiaceae	Turicimonas	Turicimonas muris
M44B	MGYG-HGUT-03854	97.63	N	Negativibacillus M44B	247	1908529	9596	3533	76960	45.73	81.07	2.01	71.02	Firmicutes	Clostridia	Oscillospirales	Ruminococcaceae	Negativibacillus	NA
M44C	MGYG-HGUT-00229	98.25	N	Dorea M44C	136	2971288	52158	7798	161705	41.01	94.95	0.49	92.5	Firmicutes	Clostridia	Lachnospirales	Lachnospiraceae	Dorea	NA
M44D	MGYG-HGUT-02631	98.44	N	Haemophilus M44D	11	1933667	233682	113294	352595	39.52	99.43	0	99.43	Proteobacteria	Gammaproteobacteria	Enterobacterales	Pasteurellaceae	Haemophilus	NA
M44E	MGYG-HGUT-01367	98.89	N	Clostridium symbiosum M44E	127	4683084	54328	19874	164993	47.91	95.57	0	95.57	Firmicutes	Clostridia	Lachnospirales	Lachnospiraceae	Lachnospiraceae_Clostridium	Clostridium symbiosum
M44F	MGYG-HGUT-00099	98.01	N	Flavonifractor plautii M44F	39	3472492	127191	44924	486190	61.7	98.66	0.13	98.01	Firmicutes	Clostridia	Oscillospirales	Oscillospiraceae	Flavonifractor	Flavonifractor plautii
M450	MGYG-HGUT-00214	95.91	N	Veillonella dispar M450	176	1851461	18116	4424	54253	38.45	92.24	1.05	86.99	Firmicutes	Negativicutes	Veillonellales	Veillonellaceae	Veillonella	Veillonella dispar
M451	MGYG-HGUT-01760	99.58	N	Ruminococcus M451	231	2346895	15931	4247	68213	60.73	90.88	0.56	88.08	Firmicutes	Clostridia	Oscillospirales	Acutalibacteraceae	Acutalibacteraceae_Ruminococcus	NA
M453	MGYG-HGUT-01441	97.51	N	Pauljensenia M453	84	2291020	42471	13764	115778	65.4	99.05	1.9	89.55	Actinobacteria	Actinobacteria	Actinomycetales	Actinomycetaceae	Pauljensenia	NA
M454	MGYG-HGUT-02515	98.82	N	Escherichia fergusonii M454	28	4337562	270384	73345	343879	49.92	98.81	0.04	98.61	Proteobacteria	Gammaproteobacteria	Enterobacterales	Enterobacteriaceae	Escherichia	Escherichia fergusonii
M455	MGYG-HGUT-01362	97.3	N	Streptococcus anginosus M455	29	1765052	97064	36580	204547	38.8	99.29	0.97	94.44	Firmicutes	Bacilli	Lactobacillales	Streptococcaceae	Streptococcus	Streptococcus anginosus
M456	MGYG-HGUT-00217	98.11	N	Acetatifactor M456	70	3382431	65863	25078	155895	46.7	99.52	1.45	92.27	Firmicutes	Clostridia	Lachnospirales	Lachnospiraceae	Acetatifactor	NA
M457	MGYG-HGUT-04092	98.47	N	Oscillibacter M457	64	2423744	92014	17396	185932	56.37	91.28	1.34	84.58	Firmicutes	Clostridia	Oscillospirales	Oscillospiraceae	Oscillibacter	NA
M458	MGYG-HGUT-01304	84.09	Y	Erysipelatoclostridium M458	374	3041887	10291	3908	45534	29.59	92.47	1.72	83.87	Firmicutes	Erysipelotrichia	Erysipelotrichales	Erysipelotrichaceae	Erysipelatoclostridium	NA
M459	MGYG-HGUT-01738	97.34	N	Duncaniella M459	281	2674580	12227	4689	37474	56.52	90	1.32	83.4	Bacteroidetes	Bacteroidia	Bacteroidales	Muribaculaceae	Duncaniella	NA
M45A	MGYG-HGUT-01641	78.91	Y	Muribaculaceae M45A	52	2716469	82045	24409	176779	48.6	93.84	0.94	89.14	Bacteroidetes	Bacteroidia	Bacteroidales	Muribaculaceae	Muribaculaceae_NA	NA
M45B	MGYG-HGUT-01797	97.89	N	Lachnospiraceae M45B	40	3142873	122990	41591	380253	40.73	97.99	0	97.99	Firmicutes	Clostridia	Lachnospirales	Lachnospiraceae	Lachnospiraceae_NA	NA
M45C	MGYG-HGUT-00208	79.64	Y	Eubacterium M45C	78	2798361	95531	13524	262560	36.87	99.33	1.34	92.63	Firmicutes	Clostridia	Lachnospirales	Lachnospiraceae	Lachnospiraceae_Eubacterium	NA
M45D	MGYG-HGUT-04261	97.17	N	CAG-611 M45D	199	865726	4661	2392	27684	28.26	75.28	1.12	69.68	Tenericutes	Mollicutes	Mycoplasmatales	CAG-611	CAG-611_NA	NA
M45E	MGYG-HGUT-01919	98.29	N	Oscillospiraceae M45E	14	1787032	135272	80321	380007	52.67	75.84	0	75.84	Firmicutes	Clostridia	Oscillospirales	Oscillospiraceae	Oscillospiraceae_NA	NA
M45F	MGYG-HGUT-04334	98	N	Ruminococcus M45F	49	2027076	81759	17697	296184	38.58	98.66	0.34	96.96	Firmicutes	Clostridia	Oscillospirales	Acutalibacteraceae	Acutalibacteraceae_Ruminococcus	NA
M460	MGYG-HGUT-02685	79.64	Y	Eubacterium M460	238	2499941	15793	5044	70956	46.15	89.89	2.91	75.34	Firmicutes	Clostridia	Lachnospirales	Lachnospiraceae	Lachnospiraceae_Eubacterium	NA
M461	MGYG-HGUT-02685	97.5	N	UBA9506 M461	428	3074133	9523	3263	55592	47.77	88.56	4.05	68.31	Firmicutes	Clostridia	Monoglobales	UBA9506	UBA9506_NA	NA
M462	MGYG-HGUT-00825	97.24	N	Duncaniella M462	33	2192172	90405	34424	297568	51.49	70.94	1.7	62.44	Bacteroidetes	Bacteroidia	Bacteroidales	Muribaculaceae	Duncaniella	NA
M463	MGYG-HGUT-04448	73.7	Y	Bacteroidaceae M463	295	3374649	16867	5296	76727	42.83	94.61	2.08	84.21	Bacteroidetes	Bacteroidia	Bacteroidales	Bacteroidaceae	Bacteroidaceae_NA	NA
M464	MGYG-HGUT-04142	80.83	Y	Marseille M464	122	2224732	30869	8560	239341	62.6	91.81	4.59	68.86	Firmicutes	Clostridia	Oscillospirales	Oscillospiraceae	Marseille	NA
M465	MGYG-HGUT-01029	78.05	Y	Butyricicoccus M465	116	2299708	35820	9901	123907	48.29	97.63	0.56	94.83	Firmicutes	Clostridia	Oscillospirales	Butyricicoccaceae	Butyricicoccus	NA
M466	MGYG-HGUT-00910	78.05	Y	Marseille M466	151	2122133	23347	6238	81657	57.7	87.02	2.43	74.87	Firmicutes	Clostridia	Oscillospirales	Oscillospiraceae	Marseille	NA
M467	MGYG-HGUT-00247	95.42	N	Collinsella intestinalis M467	11	1848298	314287	79364	372028	62.15	100	0	100	Actinobacteria	Coriobacteriia	Coriobacteriales	Coriobacteriaceae	Collinsella	Collinsella intestinalis
M468	MGYG-HGUT-01103	97.39	N	CAG-74 M468	343	2727302	10379	3858	83222	57.86	95.3	0.81	91.25	Firmicutes	Clostridia	Christensenellales	CAG-74	CAG-74_NA	NA
M469	MGYG-HGUT-00353	98.09	N	Porphyromonadaceae M469	36	2721953	114305	45580	240786	53.5	92.77	0.5	90.27	Bacteroidetes	Bacteroidia	Bacteroidales	Porphyromonadaceae	Porphyromonadaceae_NA	NA
M46A	MGYG-HGUT-00113	96.18	N	Streptococcus salivarius M46A	36	1907679	92436	25362	211018	39.81	96.88	0.58	93.98	Firmicutes	Bacilli	Lactobacillales	Streptococcaceae	Streptococcus	Streptococcus salivarius
M46B	MGYG-HGUT-01247	98.93	N	Clostridium M46B	34	2845528	116814	46321	235178	44.63	99.37	0	99.37	Firmicutes	Clostridia	Lachnospirales	Lachnospiraceae	Lachnospiraceae_Clostridium	NA
M46C	MGYG-HGUT-03120	97.84	N	Alloscardovia omnicolens M46C	167	1089620	8181	3364	17313	46.56	71.25	0.68	67.85	Actinobacteria	Actinobacteria	Bifidobacteriales	Bifidobacteriaceae	Alloscardovia	Alloscardovia omnicolens
M46D	MGYG-HGUT-01104	96.94	N	Oscillospiraceae M46D	50	2410186	81162	24167	222565	55.82	95.3	0.67	91.95	Firmicutes	Clostridia	Oscillospirales	Oscillospiraceae	Oscillospiraceae_NA	NA
M46E	MGYG-HGUT-02726	98.26	N	Oscillospiraceae M46E	43	2114185	91641	23278	223182	55.41	99.33	0.67	95.98	Firmicutes	Clostridia	Oscillospirales	Oscillospiraceae	Oscillospiraceae_NA	NA
M46F	MGYG-HGUT-01617	94.87	Y	Clostridium M46F	85	4910226	80991	31901	231896	48.73	96.2	0	96.2	Firmicutes	Clostridia	Lachnospirales	Lachnospiraceae	Lachnospiraceae_Clostridium	NA
M470	MGYG-HGUT-00909	99.11	N	Clostridium M470	32	2875809	111494	56927	230273	46.15	99.37	0	99.37	Firmicutes	Clostridia	Lachnospirales	Lachnospiraceae	Lachnospiraceae_Clostridium	NA
M471	MGYG-HGUT-03684	98.42	N	Eisenbergiella massiliensis M471	182	5984408	46989	19066	152746	48.88	97.7	1.15	91.95	Firmicutes	Clostridia	Lachnospirales	Lachnospiraceae	Eisenbergiella	Eisenbergiella massiliensis
M472	MGYG-HGUT-01337	98.61	N	Bacteroides fragilis M472	47	4709536	203825	54547	484549	43.28	99.26	0	99.26	Bacteroidetes	Bacteroidia	Bacteroidales	Bacteroidaceae	Bacteroides	Bacteroides fragilis
M473	MGYG-HGUT-02274	98.18	N	Faecalibacterium prausnitzii M473	31	2087750	104262	36233	235648	58.65	94.26	0.85	90.01	Firmicutes	Clostridia	Oscillospirales	Ruminococcaceae	Faecalibacterium	Faecalibacterium prausnitzii
M474	MGYG-HGUT-00080	99.59	N	Anaerostipes caccae M474	15	3206044	319463	140401	970072	44.39	99.33	4.03	79.18	Firmicutes	Clostridia	Lachnospirales	Lachnospiraceae	Anaerostipes	Anaerostipes caccae
M475	MGYG-HGUT-01378	97.2	N	Bacteroides ovatus M475	60	6477794	182482	63720	436615	41.78	99.46	0.11	98.91	Bacteroidetes	Bacteroidia	Bacteroidales	Bacteroidaceae	Bacteroides	Bacteroides ovatus
M476	MGYG-HGUT-01429	98.82	N	Alistipes ihumii M476	23	2536375	316439	61968	366501	58.27	100	0	100	Bacteroidetes	Bacteroidia	Bacteroidales	Rikenellaceae	Alistipes	Alistipes ihumii
M477	MGYG-HGUT-01456	97.41	N	Eubacterium ramulus M477	58	2726143	80731	22625	201071	43.53	98.66	0.86	94.36	Firmicutes	Clostridia	Lachnospirales	Lachnospiraceae	Lachnospiraceae_Eubacterium	Eubacterium ramulus
M478	MGYG-HGUT-01246	97.89	N	Enterocloster M478	126	3188365	38095	13305	97588	43.16	98.81	0	98.81	Firmicutes	Clostridia	Lachnospirales	Lachnospiraceae	Enterocloster	NA
M479	MGYG-HGUT-03822	97.68	N	Blautia M479	266	2465402	13078	4582	47112	49.1	86.68	1.9	77.18	Firmicutes	Clostridia	Lachnospirales	Lachnospiraceae	Blautia	NA
M47A	MGYG-HGUT-02640	97.76	N	Veillonella parvula M47A	76	1974745	41458	11786	114640	38.66	98.86	0	98.86	Firmicutes	Negativicutes	Veillonellales	Veillonellaceae	Veillonella	Veillonella parvula
M47B	MGYG-HGUT-02012	97.48	N	Anaerovoracaceae M47B	117	2253006	30490	8797	89641	46.2	93.04	0.53	90.39	Firmicutes	Clostridia	Peptostreptococcales	Anaerovoracaceae	Anaerovoracaceae_NA	NA
M47C	MGYG-HGUT-04507	97.99	N	Mycoplasma M47C	20	1011370	75590	38563	218011	26.57	82.58	1.12	76.98	Tenericutes	Mollicutes	Mycoplasmatales	Mycoplasmataceae	Mycoplasma	NA
M47D	MGYG-HGUT-04246	97.05	N	Ruminococcaceae M47D	18	1763580	135146	56279	261039	46.68	80.98	0.67	77.63	Firmicutes	Clostridia	Oscillospirales	Ruminococcaceae	Ruminococcaceae_NA	NA
M47E	MGYG-HGUT-04017	97.93	N	Christensenellaceae M47E	127	3411591	40658	12953	166829	58.8	95.3	0.81	91.25	Firmicutes	Clostridia	Christensenellales	Christensenellaceae	Christensenellaceae_NA	NA
M47F	MGYG-HGUT-04644	97.7	N	Negativibacillus M47F	89	2425899	45351	13732	121529	56.77	93.29	1.01	88.24	Firmicutes	Clostridia	Oscillospirales	Ruminococcaceae	Negativibacillus	NA
M480	MGYG-HGUT-01893	98.37	N	Anaerovoracaceae M480	211	1972398	12124	4507	46326	48.12	89.72	0.71	86.17	Firmicutes	Clostridia	Peptostreptococcales	Anaerovoracaceae	Anaerovoracaceae_NA	NA
M481	MGYG-HGUT-00150	80.27	Y	Clostridium M481	123	2342396	33624	9983	115172	38.57	85.47	0.68	82.07	Firmicutes	Clostridia	Lachnospirales	Lachnospiraceae	Lachnospiraceae_Clostridium	NA
M482	MGYG-HGUT-03933	98.8	N	Desulfovibrio desulfuricans M482	52	3236481	88435	34011	199193	57.87	97.04	0.59	94.09	Proteobacteria	Deltaproteobacteria	Desulfovibrionales	Desulfovibrionaceae	Desulfovibrio	Desulfovibrio desulfuricans
M483	MGYG-HGUT-00980	95.89	N	Eggerthella M483	20	1948018	231112	49371	301546	45.21	99.19	0.12	98.59	Actinobacteria	Coriobacteriia	Eggerthellales	Eggerthellaceae	Eggerthella	NA
M484	MGYG-HGUT-02424	98.33	N	Monoglobus pectinilyticus M484	68	2570523	62357	16822	149507	37.1	96.09	0	96.09	Firmicutes	Clostridia	Monoglobales	Monoglobaceae	Monoglobus	Monoglobus pectinilyticus
M485	MGYG-HGUT-03973	98.78	N	Ruminococcaceae M485	38	2134980	95728	23988	230851	52.14	96.42	0	96.42	Firmicutes	Clostridia	Oscillospirales	Ruminococcaceae	Ruminococcaceae_NA	NA
M486	MGYG-HGUT-02701	80.83	Y	Christensenellaceae M486	179	1433601	11172	3534	38594	53.35	83.89	1.4	76.89	Firmicutes	Clostridia	Christensenellales	Christensenellaceae	Christensenellaceae_NA	NA
M487	MGYG-HGUT-02073	98.29	N	Oscillospiraceae M487	241	1758480	9510	3520	29714	59.67	86.47	3.02	71.37	Firmicutes	Clostridia	Oscillospirales	Oscillospiraceae	Oscillospiraceae_NA	NA
M488	MGYG-HGUT-02393	97.65	N	Dorea faecis M488	23	3049309	231664	72145	726832	47.43	98.83	0.68	95.43	Firmicutes	Clostridia	Lachnospirales	Lachnospiraceae	Dorea	Dorea faecis
M489	MGYG-HGUT-02509	96.45	N	Slackia isoflavoniconvertens M489	19	2300775	213103	64923	395527	57.54	99.19	0	99.19	Actinobacteria	Coriobacteriia	Eggerthellales	Eggerthellaceae	Slackia	Slackia isoflavoniconvertens
M48A	MGYG-HGUT-01600	96.99	N	Eggerthellaceae M48A	61	2128838	61016	19976	139419	61.45	95.47	0.07	95.12	Actinobacteria	Coriobacteriia	Eggerthellales	Eggerthellaceae	Eggerthellaceae_NA	NA
M48B	MGYG-HGUT-02693	98.86	N	Anaerobutyricum M48B	154	2941905	30855	9048	115914	47.99	94.63	1.68	86.23	Firmicutes	Clostridia	Lachnospirales	Lachnospiraceae	Anaerobutyricum	NA
M48C	MGYG-HGUT-01926	73.7	Y	CAG-611 M48C	71	1126691	21508	7871	68176	34.93	91.57	0	91.57	Tenericutes	Mollicutes	Mycoplasmatales	CAG-611	CAG-611_NA	NA
M48D	MGYG-HGUT-00138	96.8	N	Parabacteroides johnsonii M48D	33	4036600	168405	63786	350470	45.28	91.15	0	91.15	Bacteroidetes	Bacteroidia	Bacteroidales	Tannerellaceae	Parabacteroides	Parabacteroides johnsonii
M48E	MGYG-HGUT-01303	98.82	N	Dorea scindens M48E	59	2772143	69553	19900	272372	47.28	96.88	0.03	96.73	Firmicutes	Clostridia	Lachnospirales	Lachnospiraceae	Dorea	Dorea scindens
M48F	MGYG-HGUT-02835	97.93	N	Fusicatenibacter M48F	48	3384687	91613	35104	231892	48.45	99.37	1.11	93.82	Firmicutes	Clostridia	Lachnospirales	Lachnospiraceae	Fusicatenibacter	NA
M490	MGYG-HGUT-01378	90.56	Y	Bacteroides M490	54	6430918	241575	54857	460992	41.26	97.83	0.67	94.48	Bacteroidetes	Bacteroidia	Bacteroidales	Bacteroidaceae	Bacteroides	NA
M491	MGYG-HGUT-04633	97.82	N	Erysipelatoclostridium M491	103	3012166	64277	12874	190022	29.42	81.13	1.89	71.68	Firmicutes	Erysipelotrichia	Erysipelotrichales	Erysipelotrichaceae	Erysipelatoclostridium	NA
M492	MGYG-HGUT-02689	97.98	N	Ruminococcaceae M492	88	1934649	56923	9580	190772	57.42	91.28	0	91.28	Firmicutes	Clostridia	Oscillospirales	Ruminococcaceae	Ruminococcaceae_NA	NA
M493	MGYG-HGUT-00065	98.33	N	Anaerostipes M493	68	2683231	71528	16693	153045	37.63	96.64	3.36	79.84	Firmicutes	Clostridia	Lachnospirales	Lachnospiraceae	Anaerostipes	NA
M494	MGYG-HGUT-02448	82.91	Y	Evtepia M494	68	2002079	50355	15182	143483	62.31	88.03	1.34	81.33	Firmicutes	Clostridia	Oscillospirales	Oscillospiraceae	Evtepia	NA
M495	MGYG-HGUT-02158	99.35	N	Desulfovibrio desulfuricans M495	98	2854821	46096	13726	138359	58.14	98.75	0	98.75	Proteobacteria	Deltaproteobacteria	Desulfovibrionales	Desulfovibrionaceae	Desulfovibrio	Desulfovibrio desulfuricans
M496	MGYG-HGUT-02846	98.71	N	Desulfovibrio M496	67	3239791	72922	27094	180356	61.82	99.41	0	99.41	Proteobacteria	Deltaproteobacteria	Desulfovibrionales	Desulfovibrionaceae	Desulfovibrio	NA
M497	MGYG-HGUT-02292	73.7	Y	Clostridium M497	49	4094940	187671	47275	550154	42.33	97.99	0.67	94.64	Firmicutes	Clostridia	Lachnospirales	Lachnospiraceae	Lachnospiraceae_Clostridium	NA
M498	MGYG-HGUT-00532	78.91	Y	Lachnospiraceae M498	35	3469514	146557	59778	265972	46.79	97.28	3.93	77.63	Firmicutes	Clostridia	Lachnospirales	Lachnospiraceae	Lachnospiraceae_NA	NA
M499	MGYG-HGUT-02574	99.14	N	Fusobacterium ulcerans M499	240	3364246	20968	6750	87845	29.94	100	2.25	88.75	Fusobacteriota	Fusobacteriia	Fusobacteriales	Fusobacteriaceae	Fusobacterium	Fusobacterium ulcerans
M49A	MGYG-HGUT-04412	73.7	Y	Oscillospiraceae M49A	64	2547374	65780	21930	267965	53.92	98.32	0.67	94.97	Firmicutes	Clostridia	Oscillospirales	Oscillospiraceae	Oscillospiraceae_NA	NA
M49B	MGYG-HGUT-01072	95.7	N	Dorea M49B	55	2349124	119369	29743	280425	40.95	92.4	0.58	89.5	Firmicutes	Clostridia	Lachnospirales	Lachnospiraceae	Dorea	NA
M49C	MGYG-HGUT-01493	80.83	Y	Lachnospiraceae M49C	377	5366705	21928	6716	138690	50.33	91.43	2.64	78.23	Firmicutes	Clostridia	Lachnospirales	Lachnospiraceae	Lachnospiraceae_NA	NA
M49D	MGYG-HGUT-01367	80.83	Y	Eubacterium M49D	78	3322952	74005	24318	237118	44.64	97.32	2.01	87.27	Firmicutes	Clostridia	Lachnospirales	Lachnospiraceae	Lachnospiraceae_Eubacterium	NA
M49E	MGYG-HGUT-04142	80.83	Y	Marseille M49E	75	2338642	55505	14007	192192	60.7	93.29	0	93.29	Firmicutes	Clostridia	Oscillospirales	Oscillospiraceae	Marseille	NA
M49F	MGYG-HGUT-04618	70.4	Y	Anaerotignum M49F	106	2605018	41212	12041	161158	52.44	95.75	0.34	94.05	Firmicutes	Clostridia	Lachnospirales	Anaerotignaceae	Anaerotignum	NA
M4A0	MGYG-HGUT-02328	75.62	Y	Clostridium M4A0	62	4911419	147387	48026	262456	50.98	95.25	1.9	85.75	Firmicutes	Clostridia	Lachnospirales	Lachnospiraceae	Lachnospiraceae_Clostridium	NA
M4A1	MGYG-HGUT-00271	97.6	N	Roseburia M4A1	94	3711538	72089	23790	178818	41.16	99.52	0	99.52	Firmicutes	Clostridia	Lachnospirales	Lachnospiraceae	Roseburia	NA
M4A2	MGYG-HGUT-00036	98.11	N	Pseudoruminococcus M4A2	13	2168583	286387	91676	563921	36.57	99.33	0.34	97.63	Firmicutes	Clostridia	Oscillospirales	Acutalibacteraceae	Pseudoruminococcus	NA
M4A3	MGYG-HGUT-00902	98.42	N	Clostridium neonatale M4A3	346	4703700	22169	5942	119434	28.37	89.81	3.52	72.21	Firmicutes	Clostridia	Clostridiales	Clostridiaceae	Clostridiaceae_Clostridium	Clostridium neonatale
M4A4	MGYG-HGUT-02369	98.81	N	Clostridioides difficile M4A4	193	4220905	43215	10116	125755	28.23	82.76	0	82.76	Firmicutes	Clostridia	Peptostreptococcales	Peptostreptococcaceae	Clostridioides	Clostridioides difficile
M4A5	MGYG-HGUT-04631	70.4	Y	Lacticaseibacillus M4A5	114	2298600	28325	9378	109995	52.14	97.91	1.83	88.76	Firmicutes	Bacilli	Lactobacillales	Lactobacillaceae	Lacticaseibacillus	NA
M4A6	MGYG-HGUT-01325	98.53	N	Fusobacterium gonidiaformans M4A6	91	1723760	29294	10768	79094	32.51	94.38	0	94.38	Fusobacteriota	Fusobacteriia	Fusobacteriales	Fusobacteriaceae	Fusobacterium	Fusobacterium gonidiaformans
M4A7	MGYG-HGUT-03949	96.38	N	Eubacterium M4A7	288	2392378	11038	4087	35910	42.83	84.59	0.81	80.54	Firmicutes	Clostridia	Lachnospirales	Lachnospiraceae	Lachnospiraceae_Eubacterium	NA
M4A8	MGYG-HGUT-00168	99.67	N	Butyricimonas M4A8	23	4724533	302728	129998	562221	43.76	96.77	1.08	91.37	Bacteroidetes	Bacteroidia	Bacteroidales	Odoribacteraceae	Butyricimonas	NA
M4A9	MGYG-HGUT-02340	98.36	N	Intestinimonas butyriciproducens M4A9	62	3350889	77138	29075	214098	59.47	98.66	0	98.66	Firmicutes	Clostridia	Oscillospirales	Oscillospiraceae	Intestinimonas	Intestinimonas butyriciproducens
M4AA	MGYG-HGUT-01910	83.82	Y	Duncaniella M4AA	61	3126983	79663	28071	177627	52.85	95.66	0.94	90.96	Bacteroidetes	Bacteroidia	Bacteroidales	Muribaculaceae	Duncaniella	NA
M4AB	MGYG-HGUT-02282	99.85	N	Parabacteroides gordonii M4AB	142	6345824	75470	22226	239199	44.29	96.6	2.54	83.9	Bacteroidetes	Bacteroidia	Bacteroidales	Tannerellaceae	Parabacteroides	Parabacteroides gordonii
M4AC	MGYG-HGUT-02517	97.8	N	Roseburia hominis M4AC	53	3170562	92443	26752	215230	49.27	99.44	0.24	98.24	Firmicutes	Clostridia	Lachnospirales	Lachnospiraceae	Roseburia	Roseburia hominis
M4AD	MGYG-HGUT-04081	97.5	N	Ruminococcaceae M4AD	323	1934283	7729	3126	25567	61.01	83.78	1.4	76.78	Firmicutes	Clostridia	Oscillospirales	Ruminococcaceae	Ruminococcaceae_NA	NA
M4AE	MGYG-HGUT-01170	86.76	Y	CAG-74 M4AE	137	2558357	29182	9277	94951	59.46	92.34	3.57	74.49	Firmicutes	Clostridia	Christensenellales	CAG-74	CAG-74_NA	NA
M4AF	MGYG-HGUT-02193	98.18	N	Christensenellaceae M4AF	59	1390833	41680	10592	94720	51.94	74.48	0	74.48	Firmicutes	Clostridia	Christensenellales	Christensenellaceae	Christensenellaceae_NA	NA
M4B0	MGYG-HGUT-01299	98.69	N	Amedibacillus dolichus M4B0	45	1947586	53946	23957	168848	37.69	98.11	0	98.11	Firmicutes	Erysipelotrichia	Erysipelotrichales	Erysipelotrichaceae	Amedibacillus	Amedibacillus dolichus
M4B1	MGYG-HGUT-02452	94.5	Y	Akkermansia M4B1	17	3027417	296199	71157	639171	58.12	97.96	0.68	94.56	Verrucomicrobiota	Verrucomicrobiae	Verrucomicrobiales	Akkermansiaceae	Akkermansia	NA
M4B2	MGYG-HGUT-04552	98.91	N	Frisingicoccus M4B2	27	1980773	106880	38870	293568	45.9	81.21	0	81.21	Firmicutes	Clostridia	Lachnospirales	Lachnospiraceae	Frisingicoccus	NA
M4B3	MGYG-HGUT-02544	98.66	N	Eggerthella lenta M4B3	56	3255788	82252	31113	293312	64.46	100	0	100	Actinobacteria	Coriobacteriia	Eggerthellales	Eggerthellaceae	Eggerthella	Eggerthella lenta
M4B4	MGYG-HGUT-04016	97.88	N	Clostridium M4B4	45	2203922	88999	28477	265442	47.34	98.23	0	98.23	Firmicutes	Clostridia	Peptostreptococcales	Anaerovoracaceae	Anaerovoracaceae_Clostridium	NA
M4B5	MGYG-HGUT-01174	98.47	N	Oscillospiraceae M4B5	25	2602689	165994	50152	567458	61.33	94.63	0.02	94.53	Firmicutes	Clostridia	Oscillospirales	Oscillospiraceae	Oscillospiraceae_NA	NA
M4B6	MGYG-HGUT-01257	95.51	N	Massilimicrobiota M4B6	273	1864427	8687	3330	39063	31.33	80.85	2.83	66.7	Firmicutes	Erysipelotrichia	Erysipelotrichales	Erysipelotrichaceae	Massilimicrobiota	NA
M4B7	MGYG-HGUT-02693	82.18	Y	Anaerobutyricum M4B7	25	2751578	163093	49663	452178	50.54	94.63	0.67	91.28	Firmicutes	Clostridia	Lachnospirales	Lachnospiraceae	Anaerobutyricum	NA
M4B8	MGYG-HGUT-02673	98.7	N	Oscillospiraceae M4B8	35	2856616	127876	44863	511037	58.44	98.99	1.01	93.94	Firmicutes	Clostridia	Oscillospirales	Oscillospiraceae	Oscillospiraceae_NA	NA
M4B9	MGYG-HGUT-04290	91.22	Y	Alistipes M4B9	325	3183989	13216	4653	71800	58.36	87.46	1.12	81.86	Bacteroidetes	Bacteroidia	Bacteroidales	Rikenellaceae	Alistipes	NA
M4BA	MGYG-HGUT-03841	95.59	N	Acutalibacteraceae M4BA	81	1877868	33626	10823	187996	55.86	97.32	0.17	96.47	Firmicutes	Clostridia	Oscillospirales	Acutalibacteraceae	Acutalibacteraceae_NA	NA
M4BB	MGYG-HGUT-04292	90.85	Y	Acutalibacteraceae M4BB	83	2139344	40262	10801	178196	55.29	95.97	1.68	87.57	Firmicutes	Clostridia	Oscillospirales	Acutalibacteraceae	Acutalibacteraceae_NA	NA
M4BC	MGYG-HGUT-01018	97.54	N	Mediterraneibacter M4BC	139	2874278	35893	9064	152897	51.27	93.66	2.36	81.86	Firmicutes	Clostridia	Lachnospirales	Lachnospiraceae	Mediterraneibacter	NA
M4BD	MGYG-HGUT-04168	99.29	N	CAG-74 M4BD	268	3641988	18553	6258	65292	57.6	98.57	2.28	87.17	Firmicutes	Clostridia	Christensenellales	CAG-74	CAG-74_NA	NA
M4BE	MGYG-HGUT-03937	98.72	N	Gemmiger qucibialis M4BE	194	2525810	19090	5920	66474	56.26	98.64	0	98.64	Firmicutes	Clostridia	Oscillospirales	Ruminococcaceae	Gemmiger	Gemmiger qucibialis
M4BF	MGYG-HGUT-04082	75.62	Y	Eubacterium M4BF	301	2856356	13074	4479	41905	47.86	80.26	2.94	65.56	Firmicutes	Clostridia	Lachnospirales	Lachnospiraceae	Lachnospiraceae_Eubacterium	NA
M4C0	MGYG-HGUT-00987	97.93	N	Dorea M4C0	33	2219658	111867	37860	257676	47.33	88.89	0.58	85.99	Firmicutes	Clostridia	Lachnospirales	Lachnospiraceae	Dorea	NA
M4C1	MGYG-HGUT-02186	99.15	N	Ruminococcus M4C1	47	2819964	104643	38037	202946	43.45	98.1	0.63	94.95	Firmicutes	Clostridia	Lachnospirales	Lachnospiraceae	Lachnospiraceae_Ruminococcus	NA
M4C2	MGYG-HGUT-02708	97.9	N	Ruminococcaceae M4C2	34	2058172	105169	31787	252726	50.16	99.33	0	99.33	Firmicutes	Clostridia	Oscillospirales	Ruminococcaceae	Ruminococcaceae_NA	NA
M4C3	MGYG-HGUT-04119	99.15	N	Clostridium M4C3	76	1558659	33337	11057	88983	28.82	81.64	2.91	67.09	Firmicutes	Clostridia	Clostridiales	Clostridiaceae	Clostridiaceae_Clostridium	NA
M4C4	MGYG-HGUT-03935	76.99	Y	Clostridiaceae M4C4	16	1539940	205283	28835	497788	32.06	74.57	0	74.57	Firmicutes	Clostridia	Clostridiales	Clostridiaceae	Clostridiaceae_NA	NA
M4C5	MGYG-HGUT-00142	97.93	N	Blautia massiliensis M4C5	54	3246114	102469	31857	233196	44.21	99.37	0.32	97.77	Firmicutes	Clostridia	Lachnospirales	Lachnospiraceae	Blautia	Blautia massiliensis
M4C6	MGYG-HGUT-02723	98.91	N	Ruminococcaceae M4C6	86	2075819	40915	12259	92534	53.46	91.72	0.02	91.62	Firmicutes	Clostridia	Oscillospirales	Ruminococcaceae	Ruminococcaceae_NA	NA
M4C7	MGYG-HGUT-04392	97.06	N	Eubacterium M4C7	31	1441497	67352	28134	149920	40.96	76.17	0	76.17	Firmicutes	Clostridia	Oscillospirales	Acutalibacteraceae	Acutalibacteraceae_Eubacterium	NA
M4C8	MGYG-HGUT-04052	98.36	N	CAG-74 M4C8	64	2397038	46091	20632	139453	58.62	94.76	1.08	89.36	Firmicutes	Clostridia	Christensenellales	CAG-74	CAG-74_NA	NA
M4C9	MGYG-HGUT-03293	97.49	N	Oscillospiraceae M4C9	90	2115406	33752	12069	103271	58.21	97.09	0	97.09	Firmicutes	Clostridia	Oscillospirales	Oscillospiraceae	Oscillospiraceae_NA	NA
M4CA	MGYG-HGUT-01633	97.75	N	Bacteroides M4CA	54	2751717	90152	29280	162679	47.88	95.95	0.24	94.75	Bacteroidetes	Bacteroidia	Bacteroidales	Bacteroidaceae	Bacteroides	NA
M4CB	MGYG-HGUT-04390	96.62	N	Prevotella M4CB	162	2820819	22835	8940	105891	49.91	94.02	1.98	84.12	Bacteroidetes	Bacteroidia	Bacteroidales	Prevotellaceae	Prevotella	NA
M4CC	MGYG-HGUT-04453	97.8	N	Clostridium M4CC	86	1315563	26879	7070	85728	26.63	71.02	0.67	67.67	Firmicutes	Clostridia	Clostridiales	Clostridiaceae	Clostridiaceae_Clostridium	NA
M4CD	MGYG-HGUT-01886	97.12	N	Paraprevotella M4CD	180	3177343	26180	8426	105743	56.75	92.63	0.37	90.78	Bacteroidetes	Bacteroidia	Bacteroidales	Prevotellaceae	Paraprevotella	NA
M4CE	MGYG-HGUT-02550	96.85	N	Streptococcus M4CE	122	2193648	33265	7803	185751	39.34	96.98	2.6	83.98	Firmicutes	Bacilli	Lactobacillales	Streptococcaceae	Streptococcus	NA
M4CF	MGYG-HGUT-00248	98.23	N	Weissella cibaria M4CF	87	2278724	39793	14176	145786	44.93	91.68	2.97	76.83	Firmicutes	Bacilli	Lactobacillales	Leuconostocaceae	Weissella	Weissella cibaria
M4D0	MGYG-HGUT-00498	78.05	Y	CAG-822 M4D0	23	1083593	57317	23136	228344	26.99	92.7	0.56	89.9	Tenericutes	Mollicutes	Mycoplasmatales	CAG-822	CAG-822_NA	NA
M4D1	MGYG-HGUT-00187	97.81	N	Lachnospira M4D1	105	2865947	48584	13812	144250	37.32	98.3	0	98.3	Firmicutes	Clostridia	Lachnospirales	Lachnospiraceae	Lachnospira	NA
M4D2	MGYG-HGUT-04609	90.5	Y	Mediterraneibacter M4D2	176	2619749	22132	7605	72723	46.81	87.7	2.92	73.1	Firmicutes	Clostridia	Lachnospirales	Lachnospiraceae	Mediterraneibacter	NA
M4D3	MGYG-HGUT-02016	78.05	Y	Catabacter M4D3	408	2664732	7596	3403	28543	63.38	86.83	2.9	72.33	Firmicutes	Clostridia	Christensenellales	Christensenellaceae	Christensenellaceae_Catabacter	NA
M4D4	MGYG-HGUT-01685	97.23	N	Clostridium M4D4	59	2456617	59317	21286	190825	35.17	97.32	0	97.32	Firmicutes	Clostridia	Oscillospirales	Acutalibacteraceae	Acutalibacteraceae_Clostridium	NA
M4D5	MGYG-HGUT-00715	83.23	Y	Oscillospiraceae M4D5	55	1659917	42213	18507	148028	57.83	81.66	0	81.66	Firmicutes	Clostridia	Oscillospirales	Oscillospiraceae	Oscillospiraceae_NA	NA
M4D6	MGYG-HGUT-01072	78.91	Y	Dorea M4D6	132	3117828	48244	10332	167069	43.15	92.11	1.92	82.51	Firmicutes	Clostridia	Lachnospirales	Lachnospiraceae	Dorea	NA
M4D7	MGYG-HGUT-02298	98.59	N	Blautia M4D7	63	3124450	90559	27302	183807	44.75	99.37	0.32	97.77	Firmicutes	Clostridia	Lachnospirales	Lachnospiraceae	Blautia	NA
M4D8	MGYG-HGUT-01551	98.79	N	Odoribacter massiliensis M4D8	31	3989847	284339	58964	502998	42.45	99.89	0	99.89	Bacteroidetes	Bacteroidia	Bacteroidales	Odoribacteraceae	Odoribacter	Odoribacter massiliensis
M4D9	MGYG-HGUT-01005	87.17	Y	Faecalimonas M4D9	87	1911330	38407	12701	67390	39.76	80.48	0.63	77.33	Firmicutes	Clostridia	Lachnospirales	Lachnospiraceae	Faecalimonas	NA
M4DA	MGYG-HGUT-01988	99.52	N	Marvinbryantia M4DA	43	3831933	126142	48825	242761	49.96	98.1	1.29	91.65	Firmicutes	Clostridia	Lachnospirales	Lachnospiraceae	Marvinbryantia	NA
M4DB	MGYG-HGUT-01379	84.34	Y	Schaedlerella M4DB	31	2702263	122705	58431	227863	41.83	96.49	0.58	93.59	Firmicutes	Clostridia	Lachnospirales	Lachnospiraceae	Schaedlerella	NA
M4DC	MGYG-HGUT-02805	98.44	N	Ruminococcus M4DC	21	2178859	141777	59730	309396	44.31	97.68	0	97.68	Firmicutes	Clostridia	Oscillospirales	Acutalibacteraceae	Acutalibacteraceae_Ruminococcus	NA
M4DD	MGYG-HGUT-01205	82.56	Y	Gemmiger M4DD	43	2828038	106942	35710	446676	60.41	97.28	0	97.28	Firmicutes	Clostridia	Oscillospirales	Ruminococcaceae	Gemmiger	NA
M4DE	MGYG-HGUT-00088	99.21	N	Streptococcus lutetiensis M4DE	32	1806864	90700	28161	222654	37.38	100	0	100	Firmicutes	Bacilli	Lactobacillales	Streptococcaceae	Streptococcus	Streptococcus lutetiensis
M4DF	MGYG-HGUT-01651	99.44	N	Clostridium M4DF	134	2045774	20869	7832	68497	39.73	97.16	0.71	93.61	Firmicutes	Clostridia	Peptostreptococcales	Anaerovoracaceae	Anaerovoracaceae_Clostridium	NA
M4E0	MGYG-HGUT-03279	98.49	N	Alistipes M4E0	18	3310590	829224	74574	887146	59.5	99.04	0	99.04	Bacteroidetes	Bacteroidia	Bacteroidales	Rikenellaceae	Alistipes	NA
M4E1	MGYG-HGUT-01415	98.63	N	Alistipes obesi M4E1	31	2628992	168611	42443	396837	60.28	99.52	0	99.52	Bacteroidetes	Bacteroidia	Bacteroidales	Rikenellaceae	Alistipes	Alistipes obesi
M4E2	MGYG-HGUT-03911	98.44	N	Ruminococcaceae M4E2	278	1917818	8725	3532	26283	49.98	79.45	1.14	73.75	Firmicutes	Clostridia	Oscillospirales	Ruminococcaceae	Ruminococcaceae_NA	NA
M4E3	MGYG-HGUT-00052	98.54	N	Anaerostipes M4E3	55	2943307	77245	29976	161852	44.05	97.32	3.36	80.52	Firmicutes	Clostridia	Lachnospirales	Lachnospiraceae	Anaerostipes	NA
M4E4	MGYG-HGUT-02272	97.29	N	Faecalibacterium prausnitzii M4E4	26	2361080	118551	43275	290435	57.16	100	0	100	Firmicutes	Clostridia	Oscillospirales	Ruminococcaceae	Faecalibacterium	Faecalibacterium prausnitzii
M4E5	MGYG-HGUT-02321	97.19	N	Ruminococcus bicirculans M4E5	32	2588200	142345	38566	483825	43.02	98.63	0	98.63	Firmicutes	Clostridia	Oscillospirales	Ruminococcaceae	Ruminococcaceae_Ruminococcus	Ruminococcus bicirculans
M4E6	MGYG-HGUT-01638	98.96	N	Slackia M4E6	143	1898587	22070	5531	93817	61.56	95.99	1.41	88.94	Actinobacteria	Coriobacteriia	Eggerthellales	Eggerthellaceae	Slackia	NA
M4E7	MGYG-HGUT-01193	98.51	N	Lachnospiraceae M4E7	170	1125897	8564	3320	21159	36.69	76.72	0.67	73.37	Firmicutes	Clostridia	Lachnospirales	Lachnospiraceae	Lachnospiraceae_NA	NA
M4E8	MGYG-HGUT-00262	98.09	N	Anaerobutyricum hallii M4E8	245	3731491	34469	5353	155215	38.17	100	0.67	96.65	Firmicutes	Clostridia	Lachnospirales	Lachnospiraceae	Anaerobutyricum	Anaerobutyricum hallii
M4E9	MGYG-HGUT-02170	93.52	Y	Clostridium M4E9	300	1876254	7719	3162	48297	47.36	71.11	0	71.11	Firmicutes	Clostridia	Lachnospirales	Lachnospiraceae	Lachnospiraceae_Clostridium	NA
M4EA	MGYG-HGUT-01315	97.82	N	Coprococcus comes M4EA	58	2808646	85353	27755	225891	42.56	98.83	0	98.83	Firmicutes	Clostridia	Lachnospirales	Lachnospiraceae	Coprococcus	Coprococcus comes
M4EB	MGYG-HGUT-02528	98.02	N	Anaerostipes hadrus M4EB	83	2476518	44924	15929	122463	37.09	97.32	0.67	93.97	Firmicutes	Clostridia	Lachnospirales	Lachnospiraceae	Anaerostipes	Anaerostipes hadrus
M4EC	MGYG-HGUT-02441	97.88	N	Rubneribacter badeniensis M4EC	365	3490193	13205	4443	43380	65.17	95.81	3.54	78.11	Actinobacteria	Coriobacteriia	Eggerthellales	Eggerthellaceae	Rubneribacter	Rubneribacter badeniensis
M4ED	MGYG-HGUT-02587	98.56	N	Parabacteroides M4ED	88	4837291	90102	26483	254128	46.07	98.85	0	98.85	Bacteroidetes	Bacteroidia	Bacteroidales	Tannerellaceae	Parabacteroides	NA
M4EE	MGYG-HGUT-04056	84.81	Y	Alistipes M4EE	26	2855373	301850	49719	441278	57.76	100	0	100	Bacteroidetes	Bacteroidia	Bacteroidales	Rikenellaceae	Alistipes	NA
M4EF	MGYG-HGUT-00392	88.52	Y	Ruminococcus M4EF	28	2064906	140327	35876	371698	39.41	99.33	0	99.33	Firmicutes	Clostridia	Oscillospirales	Acutalibacteraceae	Acutalibacteraceae_Ruminococcus	NA
M4F0	MGYG-HGUT-02536	97.63	N	Plesiomonas shigelloides M4F0	22	3633064	243703	98662	809226	51.9	100	0.56	97.2	Proteobacteria	Gammaproteobacteria	Enterobacterales	Enterobacteriaceae	Plesiomonas	Plesiomonas shigelloides
M4F1	MGYG-HGUT-02926	97.45	N	Oscillibacter M4F1	35	2117119	131954	34758	191898	59.64	93.29	0.67	89.94	Firmicutes	Clostridia	Oscillospirales	Oscillospiraceae	Oscillibacter	NA
M4F2	MGYG-HGUT-04614	92.52	Y	Eggerthella M4F2	133	1097234	10187	4307	29237	47.33	71.41	0	71.41	Actinobacteria	Coriobacteriia	Eggerthellales	Eggerthellaceae	Eggerthella	NA
M4F3	MGYG-HGUT-01226	96.68	N	Oscillospiraceae M4F3	405	2563658	7882	3183	38039	55.61	89.05	0.02	88.95	Firmicutes	Clostridia	Oscillospirales	Oscillospiraceae	Oscillospiraceae_NA	NA
M4F4	MGYG-HGUT-00561	99.52	N	Ruminococcaceae M4F4	29	2543479	125094	42884	215806	53.82	95.3	0.67	91.95	Firmicutes	Clostridia	Oscillospirales	Ruminococcaceae	Ruminococcaceae_NA	NA
M4F5	MGYG-HGUT-03901	98.61	N	Sutterella M4F5	259	2051864	10490	3757	69487	62.18	94.1	1.86	84.8	Proteobacteria	Gammaproteobacteria	Burkholderiales	Burkholderiaceae	Sutterella	NA
M4F6	MGYG-HGUT-01961	99.22	N	Frisingicoccus M4F6	142	2351148	23709	7519	119301	44.98	92.42	0	92.42	Firmicutes	Clostridia	Lachnospirales	Lachnospiraceae	Frisingicoccus	NA
M4F7	MGYG-HGUT-04236	89.07	Y	Acutalibacteraceae M4F7	36	2064234	126702	24760	332326	39.19	97.32	0	97.32	Firmicutes	Clostridia	Oscillospirales	Acutalibacteraceae	Acutalibacteraceae_NA	NA
M4F8	MGYG-HGUT-02470	98.64	N	Bacteroides intestinalis M4F8	77	5742400	102546	41814	466188	42.65	99.25	0	99.25	Bacteroidetes	Bacteroidia	Bacteroidales	Bacteroidaceae	Bacteroides	Bacteroides intestinalis
M4F9	MGYG-HGUT-00240	98.69	N	Longicatena M4F9	111	2537238	38035	11900	115154	33.53	100	0	100	Firmicutes	Erysipelotrichia	Erysipelotrichales	Erysipelotrichaceae	Longicatena	NA
M4FA	MGYG-HGUT-01313	98.37	N	Bacteroides eggerthii M4FA	65	3631207	102329	29734	341346	44.65	97.96	0	97.96	Bacteroidetes	Bacteroidia	Bacteroidales	Bacteroidaceae	Bacteroides	Bacteroides eggerthii
M4FB	MGYG-HGUT-01607	97.18	N	Dorea M4FB	18	2170151	166595	100718	407222	43.64	94.74	0.29	93.29	Firmicutes	Clostridia	Lachnospirales	Lachnospiraceae	Dorea	NA
M4FC	MGYG-HGUT-00265	98.56	N	Bacteroides nordii M4FC	355	5075800	24383	6467	98418	40.71	92.21	0.74	88.51	Bacteroidetes	Bacteroidia	Bacteroidales	Bacteroidaceae	Bacteroides	Bacteroides nordii
M4FD	MGYG-HGUT-01187	99.08	N	Blautia M4FD	32	2470394	124905	37914	347326	48.76	100	0.21	98.95	Firmicutes	Clostridia	Lachnospirales	Lachnospiraceae	Blautia	NA
M4FE	MGYG-HGUT-00014	97.31	N	Clostridium butyricum M4FE	68	3521231	84873	28888	274621	28.49	87.9	0.81	83.85	Firmicutes	Clostridia	Clostridiales	Clostridiaceae	Clostridiaceae_Clostridium	Clostridium butyricum
M4FF	MGYG-HGUT-00926	96.88	N	Veillonella M4FF	9	1273063	842294	44472	842294	38.29	84.43	0	84.43	Firmicutes	Negativicutes	Veillonellales	Veillonellaceae	Veillonella	NA
M500	MGYG-HGUT-02353	81.32	Y	Enterococcus thailandicus M500	413	1985480	5596	2530	21226	36.83	80.44	1.65	72.19	Firmicutes	Bacilli	Lactobacillales	Enterococcaceae	Enterococcus	Enterococcus thailandicus
M501	MGYG-HGUT-00106	99.33	N	Enterococcus gallinarum M501	118	2909932	47004	11823	230502	40.88	94.95	1.13	89.3	Firmicutes	Bacilli	Lactobacillales	Enterococcaceae	Enterococcus	Enterococcus gallinarum
M502	MGYG-HGUT-00228	96.12	N	Collinsella M502	161	1935728	17012	5852	57768	60.41	93.23	1.61	85.18	Actinobacteria	Coriobacteriia	Coriobacteriales	Coriobacteriaceae	Collinsella	NA
M503	MGYG-HGUT-00260	95.54	N	Collinsella M503	266	1850397	8079	3369	47214	60.11	72.03	0.97	67.18	Actinobacteria	Coriobacteriia	Coriobacteriales	Coriobacteriaceae	Collinsella	NA
M504	MGYG-HGUT-04114	76.99	Y	Lachnospiraceae M504	49	2590483	74647	24936	186542	39.7	92.62	0.67	89.27	Firmicutes	Clostridia	Lachnospirales	Lachnospiraceae	Lachnospiraceae_NA	NA
M505	MGYG-HGUT-01696	99.32	N	Enterococcus raffinosus M505	68	4100789	102591	28419	203218	39.34	99.31	3.78	80.41	Firmicutes	Bacilli	Lactobacillales	Enterococcaceae	Enterococcus	Enterococcus raffinosus
M506	MGYG-HGUT-02245	82.91	Y	Ruminococcaceae M506	16	1747486	131068	63741	282760	53.13	83.57	0	83.57	Firmicutes	Clostridia	Oscillospirales	Ruminococcaceae	Ruminococcaceae_NA	NA
M507	MGYG-HGUT-01000	96.18	N	UBA1381 M507	332	2927992	11208	4171	59784	38.88	90.59	1.01	85.54	Firmicutes	Clostridia	Monoglobales	UBA1381	UBA1381_NA	NA
M508	MGYG-HGUT-02746	95.7	N	Collinsella M508	141	2088118	22147	6844	106785	60.07	98.68	1.01	93.63	Actinobacteria	Coriobacteriia	Coriobacteriales	Coriobacteriaceae	Collinsella	NA
M509	MGYG-HGUT-03913	96.05	N	Collinsella M509	213	1883826	11106	4539	37551	60.4	87.04	2.42	74.94	Actinobacteria	Coriobacteriia	Coriobacteriales	Coriobacteriaceae	Collinsella	NA
M50A	MGYG-HGUT-02489	73.7	Y	Brachymonas M50A	14	2095739	346855	73873	459392	55.73	98.03	0	98.03	Proteobacteria	Gammaproteobacteria	Burkholderiales	Burkholderiaceae	Brachymonas	NA
M50B	MGYG-HGUT-04116	99.26	N	Acutalibacteraceae M50B	158	3718717	43006	10475	140089	54.3	96.64	3.36	79.84	Firmicutes	Clostridia	Oscillospirales	Acutalibacteraceae	Acutalibacteraceae_NA	NA
M50C	MGYG-HGUT-01597	99.24	N	Ruminococcaceae M50C	248	2185274	11807	4377	33775	50.23	93.34	0	93.34	Firmicutes	Clostridia	Oscillospirales	Ruminococcaceae	Ruminococcaceae_NA	NA
M50D	MGYG-HGUT-04124	98.28	N	Oscillospiraceae M50D	128	1387413	14125	5730	33216	45.47	71.64	0	71.64	Firmicutes	Clostridia	Oscillospirales	Oscillospiraceae	Oscillospiraceae_NA	NA
M50E	MGYG-HGUT-04499	98.11	N	Victivallis M50E	125	3821616	51858	13025	177966	60.19	89.19	1.35	82.44	Verrucomicrobiota	Lentisphaeria	Victivallales	Victivallaceae	Victivallis	NA
M50F	MGYG-HGUT-00414	97.48	N	Alistipes M50F	302	2057942	8616	3593	30694	57.95	84.33	1.52	76.73	Bacteroidetes	Bacteroidia	Bacteroidales	Rikenellaceae	Alistipes	NA
M510	MGYG-HGUT-03904	97.61	N	Victivallis M510	73	3335341	73041	22036	154467	58.83	89.86	4.05	69.61	Verrucomicrobiota	Lentisphaeria	Victivallales	Victivallaceae	Victivallis	NA
M511	MGYG-HGUT-02641	96.59	N	Faecalibacterium prausnitzii M511	154	2395352	25491	7068	89698	58.35	94.76	1.88	85.36	Firmicutes	Clostridia	Oscillospirales	Ruminococcaceae	Faecalibacterium	Faecalibacterium prausnitzii
M512	MGYG-HGUT-00999	98.74	N	Oscillospiraceae M512	39	2563356	139903	34487	246954	58.15	95.53	0	95.53	Firmicutes	Clostridia	Oscillospirales	Oscillospiraceae	Oscillospiraceae_NA	NA
M513	MGYG-HGUT-01913	95.93	N	Ruminococcaceae M513	325	1309263	4356	2364	16177	42.98	71.59	2.01	61.54	Firmicutes	Clostridia	Oscillospirales	Ruminococcaceae	Ruminococcaceae_NA	NA
M514	MGYG-HGUT-00710	98.41	N	Oscillospiraceae M514	54	2303380	62795	23173	197904	56.74	87.7	0	87.7	Firmicutes	Clostridia	Oscillospirales	Oscillospiraceae	Oscillospiraceae_NA	NA
M515	MGYG-HGUT-04592	91.66	Y	Eggerthellaceae M515	240	1613266	7786	3340	41298	61.22	80.17	1.21	74.12	Actinobacteria	Coriobacteriia	Coriobacteriales	Eggerthellaceae	Eggerthellaceae_NA	NA
M516	MGYG-HGUT-01764	98.49	N	Ruminococcaceae M516	28	1748712	99568	36624	338061	50.09	88.01	0	88.01	Firmicutes	Clostridia	Oscillospirales	Ruminococcaceae	Ruminococcaceae_NA	NA
M517	MGYG-HGUT-00039	97.76	N	Faecalibacterium prausnitzii M517	98	2096891	28357	10595	66296	59.99	95.91	1.7	87.41	Firmicutes	Clostridia	Oscillospirales	Ruminococcaceae	Faecalibacterium	Faecalibacterium prausnitzii

## Sheet: TS5
Shanghai cohort					Beijing cohort
Species fullname	% Average relative abundance	Mean decrease accuracy	Mean decrease Gini	Enrichment	Species fullname	% Average relative abundance	Mean decrease accuracy	Mean decrease Gini	Enrichment
Fusobacterium ulcerans M398	0.0252443	0.00704023	3.4424	NS	Intestinimonas massiliensis M0D3	0.0133797	0.00359724	0.880928	ESRD-enriched		Shared between two cohorts
Acutalibacteraceae M215	0.102656	0.0054583	2.61462	ESRD-enriched	Lachnospiraceae M428	0.00937781	0.00307699	1.07275	ESRD-enriched
Eggerthella lenta M4B3	0.177381	0.00520693	2.65912	ESRD-enriched	Anaerovoracaceae M0CF	0.00347881	0.00300958	1.14652	ESRD-enriched
Massilimicrobiota M4B6	0.00230456	0.00514458	2.9642	ESRD-enriched	Oscillospiraceae M4B8	0.0144194	0.00298632	1.13962	ESRD-enriched
Erysipelatoclostridium spiroforme M16D	0.0213841	0.00419607	2.39521	ESRD-enriched	Prevotella M231	0.0106941	0.00289066	0.961115	HC-enriched
Fusobacterium ulcerans M217	0.0125745	0.00407016	2.24931	NS	Paraprevotella xylaniphila M369	0.0494197	0.00262595	0.996408	HC-enriched
Rubneribacter badeniensis M4EC	0.00887076	0.003872	2.42119	ESRD-enriched	Dialister M115	0.256108	0.00260114	1.05927	HC-enriched
Clostridium M08E	0.00989878	0.00360435	1.81291	ESRD-enriched	Acutalibacter M429	0.00695152	0.0025712	0.813083	ESRD-enriched
Acutalibacteraceae M1FE	0.0564008	0.00345701	1.96436	ESRD-enriched	Acutalibacteraceae M1FE	0.0295598	0.0024884	1.01508	ESRD-enriched
Sellimonas intestinalis M2DB	0.0810585	0.00327309	2.08988	ESRD-enriched	Clostridium M4A0	0.0020141	0.00246782	0.967383	ESRD-enriched
Monoglobus pectinilyticus M484	0.0137154	0.00315507	1.92826	ESRD-enriched	Eisenbergiella M42C	0.00711411	0.00198642	0.75373	ESRD-enriched
Dialister M115	0.119209	0.00307879	1.73413	HC-enriched	Lawsonibacter M426	0.0351545	0.00189005	0.709563	ESRD-enriched
Eggerthella M358	0.0223541	0.0029824	1.81458	ESRD-enriched	Enterocloster M2BD	0.278167	0.00188621	0.675557	HC-enriched
Clostridium M1D9	0.144818	0.00283621	1.89251	HC-enriched	Lachnospiraceae M41C	0.0018855	0.00186263	0.76676	ESRD-enriched
Oscillibacter M1A3	0.00478068	0.00273081	1.85214	ESRD-enriched	Prevotella copri M060	3.66326	0.00172145	0.722821	HC-enriched
Haemophilus parainfluenzae M416	0.0284053	0.00259249	1.68612	HC-enriched	Oscillospiraceae M0C0	0.0459459	0.00166743	0.564465	ESRD-enriched
Haemophilus M44D	0.021359	0.00229678	1.46268	NS	Paraprevotella M323	0.0085893	0.00164779	0.605687	NS
Ruminococcus gnavus M1B1	1.12412	0.00220471	1.36385	ESRD-enriched	Prevotella M133	0.0108728	0.00164173	0.701729	NS
Clostridium M23B	0.0156429	0.00215435	1.52842	HC-enriched	Prevotella copri M3D2	0.571465	0.00162849	0.769672	HC-enriched
Blautia M3F0	0.238953	0.00214653	1.64418	ESRD-enriched	Phocaeicola plebeius M042	0.802319	0.00157811	0.767182	HC-enriched
Agathobaculum M23A	0.00612639	0.00213013	1.60754	HC-enriched	Lachnospiraceae M3B0	0.00182013	0.00155936	0.574469	ESRD-enriched
Oscillibacter M17B	0.0451552	0.00209612	1.22814	ESRD-enriched	Limosilactobacillus fermentum M0D0	0.0058606	0.00145108	0.586585	ESRD-enriched
Dorea M4C0	0.00566783	0.00201846	1.19036	ESRD-enriched	Enterocloster bolteae M444	0.180034	0.00141741	0.707856	ESRD-enriched
Haemophilus parainfluenzae M447	0.00872791	0.00200513	1.20774	HC-enriched	Bacteroidaceae M463	0.0291338	0.00137593	0.732871	NS
Erysipelatoclostridium ramosum M12D	0.143363	0.00197126	1.26845	NS	Gelidibacter M300	0.000576189	0.00134568	0.662419	NS
Sutterella wadsworthensis M326	0.0338684	0.00195719	1.06503	ESRD-enriched	Eisenbergiella massiliensis M471	0.0746441	0.0012895	0.579387	ESRD-enriched
Mitsuokella multacida M2B3	0.0020312	0.00182737	1.21208	HC-enriched	Oscillibacter M1A3	0.00699858	0.00128903	0.414469	ESRD-enriched
Haemophilus parainfluenzae M327	0.0181943	0.00176354	1.28591	HC-enriched	Erysipelatoclostridium spiroforme M16D	0.0352901	0.0012668	0.541191	ESRD-enriched
Massilimicrobiota M19F	0.00940135	0.00176093	1.17671	ESRD-enriched	Ruthenibacterium lactatiformans M129	0.12744	0.00123235	0.672139	ESRD-enriched
Erysipelatoclostridium M491	0.0166834	0.00174714	1.30693	NS	Hungatella M39A	0.0211708	0.00122434	0.630443	ESRD-enriched
Haemophilus M1DC	0.0161284	0.00169556	1.14808	HC-enriched	Hungatella effluvii M389	0.131582	0.00120703	0.496052	ESRD-enriched
Prevotella copri M060	1.87942	0.00158948	1.21171	HC-enriched	Flavonifractor plautii M44F	0.208804	0.0011412	0.440454	ESRD-enriched
Clostridium M399	0.0113836	0.00152291	1.11788	ESRD-enriched	Enterocloster aldenensis M3F4	0.0567611	0.00113965	0.498308	ESRD-enriched
Faecalimonas M209	0.0848169	0.00145788	0.967985	NS	Anaerotignaceae M1BA	0.00688916	0.00111065	0.607265	ESRD-enriched
Anaerovoracaceae M0CF	0.00308647	0.0014256	1.0198	ESRD-enriched	Clostridium M399	0.00680415	0.00110462	0.505302	ESRD-enriched
Lactobacillus sanfranciscensis M1CE	0.000867191	0.00138087	1.02952	ESRD-enriched	Acutalibacteraceae M215	0.0473738	0.00107311	0.395021	ESRD-enriched
Agathobaculum M330	0.0329811	0.00134852	1.01076	HC-enriched	Christensenellaceae M4AF	0.00152871	0.00105799	0.363527	NS
Eggerthella sinensis M2CE	0.0337953	0.0013423	0.928834	NS	Dorea M1D6	0.0160313	0.00104899	0.46779	ESRD-enriched
Hungatella effluvii M389	0.232187	0.00132116	0.757524	ESRD-enriched	Clostridium M0E7	0.0234532	0.00104145	0.32267	ESRD-enriched
Blautia M1BD	0.00619436	0.00125644	1.11936	ESRD-enriched	Holdemania M43C	0.00840752	0.00103828	0.385318	NS
Clostridium neonatale M4A3	0.00603223	0.00124699	0.934686	NS	Erysipelatoclostridium ramosum M12D	0.246566	0.00103535	0.501802	NS
Megasphaera M2AF	0.00372321	0.00122768	0.865	HC-enriched	Enterocloster clostridioformis M07D	0.0696653	0.000984232	0.376845	ESRD-enriched
Intestinimonas massiliensis M0D3	0.0121552	0.00122565	0.603646	ESRD-enriched	Prevotella M038	0.00933048	0.00097382	0.441685	HC-enriched
Blautia M3C3	0.0202418	0.00120631	0.735113	ESRD-enriched	Phocaeicola M258	0.0722378	0.000940824	0.412354	NS
Ruminococcus M095	0.174971	0.00119486	0.72889	ESRD-enriched	Phocaeicola plebeius M226	1.71711	0.000940274	0.4559	HC-enriched
Clostridium M0A2	0.00177367	0.00118782	0.762642	ESRD-enriched	Prevotella M092	0.00716039	0.000913971	0.480251	NS
Flavonifractor plautii M44F	0.281667	0.00118288	0.854507	ESRD-enriched	Merdibacter M41B	0.00292412	0.000880466	0.351093	ESRD-enriched
Faecalimonas umbilicata M35A	0.164742	0.00117369	0.796989	ESRD-enriched	Clostridium M1BC	0.00580579	0.000877643	0.412955	ESRD-enriched
Clostridium M411	0.02863	0.00116906	0.787266	NS	Agathobacter faecis M319	1.05958	0.000845731	0.341817	HC-enriched
Clostridium M2C6	0.0163856	0.0011684	0.838669	HC-enriched	Agathobaculum M330	0.0600102	0.000843459	0.300967	HC-enriched
Dialister succinatiphilus M1A8	0.0167101	0.00113859	0.933054	HC-enriched	Ruthenibacterium M204	0.0148345	0.000831745	0.232738	ESRD-enriched
Erysipelatoclostridium ramosum M218	0.0526366	0.00107589	0.809713	NS	Mitsuokella multacida M2B3	0.00493746	0.00081926	0.287712	HC-enriched
Allisonella histaminiformans M20A	0.00855147	0.00107017	0.680279	NS	Prevotella M04E	0.0102129	0.000814172	0.295884	HC-enriched
Bacteroides xylanisolvens M139	1.92085	0.00106807	0.716504	NS	Megasphaera M295	0.104816	0.000765333	0.283209	HC-enriched
Dorea M213	0.0518358	0.00105139	1.00691	ESRD-enriched	Prevotella M441	0.00984603	0.000760089	0.358239	HC-enriched
Ruminococcus M4C1	0.0219136	0.000966517	0.843686	ESRD-enriched	Massilimicrobiota M4B6	0.00243047	0.000741971	0.390921	ESRD-enriched
Eubacterium M4BF	0.00509159	0.000956517	0.731744	ESRD-enriched	Clostridium symbiosum M44E	0.0514681	0.000738952	0.327539	ESRD-enriched
Haemophilus M448	0.0276171	0.000911264	0.803158	HC-enriched	Fournierella M143	0.0032701	0.000730589	0.41606	ESRD-enriched
Agathobacter faecis M319	0.506706	0.000783789	0.533129	HC-enriched	Bacteroides M3B6	0.0104645	0.000712429	0.383045	HC-enriched
Blautia coccoides M1EF	0.0323447	0.000767447	0.434983	ESRD-enriched	Evtepia M418	0.00945812	0.000682102	0.459203	ESRD-enriched
Frisingicoccus M4B2	0.00411922	0.000759884	0.461944	ESRD-enriched	Enterocloster M11E	0.0157977	0.000672868	0.237754	NS
Eisenbergiella M42C	0.00600908	0.000704633	0.477443	ESRD-enriched	Prevotella M286	0.00364471	0.00066568	0.383235	HC-enriched
Enterocloster M2BD	0.0975052	0.000682385	0.484292	HC-enriched	Eubacterium M4BF	0.0044548	0.000650069	0.319411	ESRD-enriched
Dorea M1D6	0.0151075	0.000613661	0.393189	ESRD-enriched	Lachnospira M351	0.0142741	0.000635348	0.314987	HC-enriched
Lawsonibacter M426	0.0445467	0.00061197	0.509827	ESRD-enriched	Marseille M464	0.000189388	0.00062092	0.247369	ESRD-enriched
Blautia hansenii M0FA	0.119292	0.00058502	0.43781	ESRD-enriched	Agathobaculum M23A	0.0163206	0.000619221	0.339662	HC-enriched
Dorea scindens M48E	0.039853	0.000577347	0.366311	ESRD-enriched	Clostridium M0FC	0.0150628	0.000603536	0.20078	ESRD-enriched
Acutalibacter M429	0.00716173	0.000529705	0.393278	ESRD-enriched	Agathobacter M22B	0.0367858	0.000595984	0.277536	HC-enriched
Agathobacter rectalis M343	0.594405	0.000512944	0.344651	HC-enriched	Prevotella M27B	0.00581716	0.000577174	0.252914	HC-enriched
Akkermansia muciniphila M0E9	0.20344	0.000504064	0.323382	ESRD-enriched	Clostridium M08E	0.0519082	0.000574088	0.233139	ESRD-enriched
CAG-611 M10F	0.00116189	0.00049573	0.407433	ESRD-enriched	Prevotella M18F	0.513395	0.000570534	0.32002	HC-enriched
Intestinimonas butyriciproducens M4A9	0.0562301	0.000492269	0.320978	ESRD-enriched	Oscillospiraceae M13E	0.00563283	0.000562914	0.25357	ESRD-enriched
Borkfalkia ceftriaxoniphila M39B	0.00134765	0.000468683	0.403402	ESRD-enriched	CAG-74 M438	0.00291483	0.000555067	0.264352	ESRD-enriched
Dorea M19E	0.0026309	0.000455682	0.379969	ESRD-enriched	Romboutsia timonensis M1EB	0.0772338	0.000548532	0.325539	HC-enriched
Romboutsia timonensis M1EB	0.0943011	0.000448886	0.498594	HC-enriched	Limosilactobacillus vaginalis M3FD	0.00139262	0.000536879	0.189267	ESRD-enriched
Clostridium M2FA	0.00536675	0.000445932	0.387852	HC-enriched	Lactobacillus vaginalis M1A6	0.00623837	0.000520033	0.253972	ESRD-enriched
Oscillospiraceae M13E	0.00457867	0.000442953	0.330972	ESRD-enriched	Coprococcus catus M40D	0.0568225	0.000497547	0.254293	HC-enriched
Streptococcus pasteurianus M2C3	0.0517258	0.000414385	0.340762	ESRD-enriched	Lawsonibacter asaccharolyticus M294	0.0429141	0.000496082	0.192385	ESRD-enriched
Enterocloster asparagiformis M1A4	0.0250568	0.00041064	0.264798	ESRD-enriched	Dorea M19E	0.00323298	0.000491573	0.20116	ESRD-enriched
Blautia M377	0.00362627	0.000409285	0.302543	ESRD-enriched	Oscillospiraceae M49A	0.000135681	0.000489271	0.17097	ESRD-enriched
Faecalimonas nexilis M33E	0.431744	0.000406989	0.349212	ESRD-enriched	Prevotella M0B9	0.276834	0.000487836	0.165687	HC-enriched
Merdibacter M41B	0.00451269	0.000401606	0.27201	ESRD-enriched	Roseburia M135	0.132148	0.000476248	0.216653	HC-enriched
Paraeggerthella hongkongensis M38C	0.00355707	0.000394273	0.326171	ESRD-enriched	Prevotella M367	0.28592	0.000457433	0.29899	HC-enriched
Acutalibacteraceae M086	0.0215356	0.000389387	0.320311	ESRD-enriched	Schaedlerella glycyrrhizinilyticum M3CF	0.0335367	0.000452452	0.245458	ESRD-enriched
Schaedlerella M4DB	0.0251033	0.00038666	0.38927	ESRD-enriched	Prevotellamassilia M244	0.0291644	0.000451006	0.200304	HC-enriched
Lachnospiraceae M428	0.0258201	0.000381748	0.344725	ESRD-enriched	Prevotella M4CB	0.0224371	0.000446873	0.133523	HC-enriched
Prevotella M03F	0.0656469	0.000373242	0.301966	HC-enriched	Lactobacillus johnsonii M1A5	0.0843485	0.000443258	0.153853	ESRD-enriched
Prevotella copri M3D2	0.245901	0.00036798	0.229474	HC-enriched	Agathobaculum M3C2	0.00694248	0.00044281	0.192153	ESRD-enriched
Enterococcus hirae M020	0.0409318	0.000367843	0.307578	HC-enriched	Dysosmobacter M3EF	0.0144317	0.00044177	0.240184	ESRD-enriched
Limosilactobacillus vaginalis M3FD	0.0212931	0.000366858	0.285205	ESRD-enriched	Erysipelatoclostridium M491	0.0271532	0.000431924	0.164806	NS
Oscillospiraceae M0C0	0.0146717	0.000363478	0.210748	ESRD-enriched	Oscillospiraceae M15C	0.00127487	0.000430861	0.139877	ESRD-enriched
Eisenbergiella massiliensis M471	0.10238	0.000360448	0.311969	ESRD-enriched	Oscillospiraceae M198	0.0126467	0.00041684	0.109029	ESRD-enriched
Clostridium M24B	0.0068106	0.000350946	0.322863	HC-enriched	UMGS416 M42A	0.002011	0.000413458	0.207043	ESRD-enriched
Acutalibacteraceae M1A1	0.0182513	0.000349386	0.234881	ESRD-enriched	Monoglobus pectinilyticus M484	0.0125603	0.000412863	0.0840471	ESRD-enriched
Evtepia M418	0.0136052	0.000341756	0.307894	ESRD-enriched	Phocaeicola coprophilus M2F8	0.150383	0.00040693	0.156687	HC-enriched
Lacticaseibacillus paracasei M30A	0.00578968	0.000331072	0.30493	ESRD-enriched	Clostridium M1D9	0.273181	0.000390709	0.147187	HC-enriched
Enterocloster M11E	0.0136265	0.000328969	0.384543	NS	Lachnospira M2F0	0.0849579	0.000386904	0.30085	NS
Oscillospiraceae M3A8	0.00906106	0.000325608	0.249826	ESRD-enriched	Flavonifractor M234	0.0117389	0.000382597	0.239195	ESRD-enriched
Longicatena innocuum M2BC	0.24479	0.000325154	0.252388	ESRD-enriched	Lawsonibacter M17D	0.0217332	0.000379531	0.254379	ESRD-enriched
Muribaculaceae M34F	0.00294104	0.000322163	0.358238	HC-enriched	Ruminococcus M0CA	0.0121505	0.000375878	0.156194	ESRD-enriched

## Sheet: TS6
Species ID	SH cohort						BJ cohort						Combined P*	q	Phylum assignment	Taxonomic assignment
	Avg. abundance in HC	Avg. abundance in ESRD	Fold change	P-value (Wilcoxon test)	q	Enriched in	Avg. abundance in HC	Avg. abundance in ESRD	Fold change	P-value (Wilcoxon test)	q	Enriched in
M003	0.00255001	0.00205149	1.24301	1.2941e-06	2.81468e-05	HC	0.0113589	0.00639067	1.77742	6.85917e-11	1.13981e-09	HC	3.33067e-15	4.63086e-11	Firmicutes	Firmicutes;Clostridia;Oscillospirales;Ruminococcaceae;Faecalibacterium;Faecalibacterium prausnitzii
M006	0.000125612	6.20302e-05	2.02501	0.0016207	0.0130783	HC	0.000354513	0.000174051	2.03684	0.0728737	0.192586	HC	0.00118625	0.0118397	Firmicutes	Firmicutes;Clostridia;Lachnospirales;Lachnospiraceae;Clostridium;NA
M00F	1.18185e-05	3.75806e-06	3.14483	0.0278337	0.0904561	HC	2.54237e-05	1.09596e-05	2.31976	0.0543215	0.172203	HC	0.00334277	0.0118397	Firmicutes	Firmicutes;Clostridia;Clostridiales;UMGS1810;UMGS1810_NA;NA
M01E	0.00442706	0.00147869	2.99392	2.21593e-05	0.000387148	HC	0.00495529	0.00309899	1.599	1.34504e-05	0.000102009	HC	6.83546e-09	1.634e-08	Firmicutes	Firmicutes;Clostridia;Oscillospirales;Ruminococcaceae;Faecalibacterium;Faecalibacterium prausnitzii
M020	0.000739553	0.000151294	4.8882	0.00477913	0.0510553	HC	0.0002263	0.000145661	1.55361	1.16838e-10	4.39367e-09	HC	1.63124e-11	0.000118508	Firmicutes	Firmicutes;Bacilli;Lactobacillales;Enterococcaceae;Enterococcus;Enterococcus hirae
M024	7.99599e-05	6.0198e-05	1.32828	4.54993e-05	0.000591275	HC	0.00044538	0.000124451	3.57875	0.000678477	0.00324567	HC	5.64723e-07	4.42306e-06	Firmicutes	Firmicutes;Clostridia;Lachnospirales;Lachnospiraceae;Lachnospira;NA
M026	4.60892e-05	3.3598e-05	1.37178	0.00772267	0.0510553	HC	0.00013754	5.8386e-05	2.3557	0.0219093	0.0717813	HC	0.00163859	0.00236322	Firmicutes	Firmicutes;Clostridia;Oscillospirales;Ruminococcaceae;Ruminococcus;NA
M02E	8.50586e-06	4.27621e-06	1.98911	0.0216502	0.128044	HC	3.75525e-05	4.02756e-06	9.32389	0.00880692	0.0324025	HC	0.00182376	0.00236322	Bacteroidetes	Bacteroidetes;Bacteroidia;Bacteroidales;Muribaculaceae;NA;NA
M035	1.64973e-05	1.10185e-05	1.49723	0.00015906	0.00172432	HC	5.94209e-05	2.64606e-05	2.24564	0.00392742	0.0131605	HC	9.54907e-06	0.000101117	Tenericutes	Tenericutes;Mollicutes;Mycoplasmatales;Mycoplasmataceae;NA;NA
M038	8.88e-05	3.23302e-05	2.74665	9.88868e-11	1.13599e-08	HC	0.000172517	3.74821e-05	4.60265	0.000756829	0.00324567	HC	2.3368e-12	4.42306e-06	Bacteroidetes	Bacteroidetes;Bacteroidia;Bacteroidales;Prevotellaceae;Prevotella;NA
M03D	0.00141254	0.000237767	5.94085	2.03092e-06	2.8289e-05	HC	0.00169311	0.000265769	6.3706	0.000101455	0.000523978	HC	4.80149e-09	1.19706e-07	Bacteroidetes	Bacteroidetes;Bacteroidia;Bacteroidales;Prevotellaceae;Prevotella;NA
M03F	0.00117288	0.000238029	4.92745	1.72341e-05	0.000169461	HC	0.00311296	0.000648656	4.7991	4.85759e-11	1.13981e-09	HC	2.9865e-14	3.5255e-09	Bacteroidetes	Bacteroidetes;Bacteroidia;Bacteroidales;Prevotellaceae;Prevotella;NA
M042	0.0113664	0.00408286	2.78394	5.52614e-10	1.90533e-08	HC	0.0132736	0.00432307	3.07041	8.88247e-07	8.12652e-06	HC	1.77636e-14	8.83373e-12	Bacteroidetes	Bacteroidetes;Bacteroidia;Bacteroidales;Bacteroidaceae;Phocaeicola;Phocaeicola plebeius
M043	2.88968e-05	0.000203401	7.03886	5.49718e-05	0.000591275	ESRD	6.21939e-05	0.000115685	1.86007	0.000109451	0.000523978	ESRD	1.19906e-07	2.78439e-06	Actinobacteria	Actinobacteria;Coriobacteriia;Coriobacteriales;Coriobacteriaceae;Collinsella;Collinsella intestinalis
M045	1.23495e-05	4.53629e-06	2.72239	9.79735e-05	0.00099964	HC	4.62455e-05	3.1485e-05	1.46881	0.000175874	0.00091143	HC	3.25261e-07	5.43704e-07	Bacteroidetes	Bacteroidetes;Bacteroidia;Bacteroidales;Muribaculaceae;NA;NA
M046	3.43333e-05	2.20048e-05	1.56026	1.60294e-05	0.000169461	HC	9.42399e-05	2.08726e-05	4.515	1.30249e-05	6.23897e-05	HC	4.86245e-09	1.25377e-08	Bacteroidetes	Bacteroidetes;Bacteroidia;Bacteroidales;Prevotellaceae;NA;NA
M048	0.000584136	0.000351291	1.66283	9.83107e-08	2.19869e-06	HC	0.00065326	0.00054166	1.20603	0.000102602	0.000523978	HC	2.65483e-10	7.04294e-08	Bacteroidetes	Bacteroidetes;Bacteroidia;Bacteroidales;Prevotellaceae;Prevotella;NA
M049	8.12554e-05	4.54935e-05	1.78609	9.92466e-06	0.000108496	HC	0.000399123	8.19888e-05	4.86802	1.0575e-07	8.81821e-07	HC	2.99984e-11	8.08102e-10	Bacteroidetes	Bacteroidetes;Bacteroidia;Bacteroidales;Prevotellaceae;Prevotella;NA
M04A	8.94189e-06	1.78065e-06	5.02171	0.0282006	0.138622	HC	0.000128223	2.09965e-05	6.10687	0.000613728	0.00324567	HC	0.000207074	0.00236322	Firmicutes	Firmicutes;Negativicutes;Selenomonadales;Selenomonadaceae;Mitsuokella;Megamonas funiformis
M04C	0.000704212	0.000117926	5.97165	0.000424913	0.00345433	HC	0.000568239	0.000166708	3.40858	1.9687e-06	1.22834e-05	HC	1.83214e-08	9.40156e-07	Bacteroidetes	Bacteroidetes;Bacteroidia;Bacteroidales;Prevotellaceae;Prevotella;NA
M04E	8.51414e-05	2.18431e-05	3.89786	1.58616e-09	1.16192e-07	HC	0.000195099	3.66114e-05	5.3289	2.3135e-06	1.22834e-05	HC	1.25677e-13	1.317e-10	Bacteroidetes	Bacteroidetes;Bacteroidia;Bacteroidales;Prevotellaceae;Prevotella;NA
M060	0.0310974	0.00925991	3.35828	2.3079e-12	1.84519e-10	HC	0.0651034	0.0165686	3.92933	4.35365e-14	2.0562e-12	HC	0	1.30134e-14	Bacteroidetes	Bacteroidetes;Bacteroidia;Bacteroidales;Prevotellaceae;Prevotella;Prevotella copri
M061	0.000485845	0.000261523	1.85776	0.000101753	0.00099964	HC	0.00248428	0.000901393	2.75604	1.56607e-06	1.11216e-05	HC	3.75434e-09	7.04294e-08	Firmicutes	Firmicutes;Clostridia;Lachnospirales;Lachnospiraceae;Coprococcus;NA
M062	0.000115525	0.000211655	1.83211	3.5693e-06	4.48571e-05	ESRD	0.000167501	0.000213226	1.27298	0.0337128	0.0904561	ESRD	2.03757e-06	2.55988e-05	Firmicutes	Firmicutes;Clostridia;Oscillospirales;Oscillospiraceae;Lawsonibacter;NA
M063	0.0004439	0.000262402	1.69168	0.0377346	0.152231	HC	0.000931706	0.000515589	1.80707	8.596e-11	1.13981e-09	HC	8.90525e-11	0.00462967	Firmicutes	Firmicutes;Clostridia;Oscillospirales;Oscillospiraceae;Oscillibacter;NA
M066	6.44964e-05	1.49456e-05	4.31542	0.0107931	0.0589782	HC	0.000272402	2.6437e-05	10.3038	1.5051e-05	0.000102009	HC	2.70196e-06	0.000581495	Bacteroidetes	Bacteroidetes;Bacteroidia;Bacteroidales;Muribaculaceae;NA;NA
M069	0.000797218	0.00066075	1.20654	8.15562e-06	0.000108496	HC	0.00313863	0.00166362	1.88663	8.48555e-11	1.13981e-09	HC	2.4869e-14	8.08102e-10	Firmicutes	Firmicutes;Clostridia;Oscillospirales;Ruminococcaceae;Faecalibacterium;Faecalibacterium prausnitzii
M075	0.000770654	0.00025404	3.03359	0.00225684	0.0195061	HC	0.0013528	0.000967754	1.39788	0.00498191	0.020654	HC	0.00013937	0.000220683	Firmicutes	Firmicutes;Clostridia;Oscillospirales;Ruminococcaceae;Ruminococcus;NA
M07C	6.02365e-05	0.000557375	9.25312	0.00053108	0.00585727	ESRD	0.000305351	0.000393047	1.28719	0.00133001	0.00568183	ESRD	1.07104e-05	0.000118508	Actinobacteria	Actinobacteria;Actinobacteria;Bifidobacteriales;Bifidobacteriaceae;Bifidobacterium;Bifidobacterium dentium
M07D	0.00018077	0.000789227	4.36592	1.9185e-10	1.21256e-08	ESRD	0.000145715	0.00108491	7.44542	2.81823e-07	3.59956e-06	ESRD	2.10942e-15	1.30075e-13	Firmicutes	Firmicutes;Clostridia;Lachnospirales;Lachnospiraceae;Enterocloster;Enterocloster clostridioformis
M07E	0.00034841	0.00133342	3.82716	0.000134464	0.00157109	ESRD	0.000139385	0.000833738	5.98154	9.73705e-18	5.37665e-16	ESRD	0	1.30134e-14	Firmicutes	Firmicutes;Clostridia;Lachnospirales;Lachnospiraceae;Blautia;NA
M082	1.51599e-05	2.8646e-05	1.88959	0.0192278	0.0766795	ESRD	2.11768e-05	4.54195e-05	2.14477	0.000166242	0.00091143	ESRD	4.36429e-05	0.000345505	Tenericutes	Tenericutes;Mollicutes;Mycoplasmatales;Mycoplasmataceae;NA;NA
M084	0.000319818	0.000928231	2.90237	0.0500511	0.152231	ESRD	0.000147766	0.000492372	3.3321	0.0113248	0.0398271	ESRD	0.00480405	0.0265339	Firmicutes	Firmicutes;Bacilli;Lactobacillales;Streptococcaceae;Streptococcus;Streptococcus vestibularis
M086	0.000165168	0.00025975	1.57265	3.95261e-06	5.4739e-05	ESRD	0.000188593	0.000261687	1.38757	3.44548e-10	5.63098e-09	ESRD	4.79616e-14	1.15563e-12	Firmicutes	Firmicutes;Clostridia;Oscillospirales;Acutalibacteraceae;NA;NA
M087	3.65617e-05	9.97819e-05	2.72914	0.0116966	0.0589782	ESRD	5.96268e-05	0.000130899	2.1953	0.0421191	0.105683	ESRD	0.00424454	0.0187075	Firmicutes	Firmicutes;Bacilli;Haloplasmatales;Turicibacteraceae;Turicibacter;Turicibacter sanguinis
M089	0.000551105	0.000337835	1.63129	0.00256325	0.0195061	HC	0.000656963	0.00046186	1.42243	4.35939e-07	7.26342e-06	HC	2.415e-08	2.55988e-05	Proteobacteria	Proteobacteria;Gammaproteobacteria;Burkholderiales;Burkholderiaceae;Parasutterella;NA
M08E	4.3964e-07	0.000198604	451.744	3.22303e-09	1.16192e-07	ESRD	2.89553e-06	0.000882851	304.901	7.52299e-21	5.07031e-19	ESRD	0	1.30134e-14	Firmicutes	Firmicutes;Clostridia;Clostridiales;Clostridiaceae;Clostridium;NA
M08F	0.000867405	0.000711424	1.21925	1.87379e-05	0.000248307	HC	0.00308553	0.00169594	1.81937	1.19324e-09	2.32646e-08	HC	7.25087e-13	3.5255e-09	Firmicutes	Firmicutes;Clostridia;Oscillospirales;Ruminococcaceae;Faecalibacterium;Faecalibacterium prausnitzii
M094	2.18063e-06	3.0625e-06	1.40441	0.0394152	0.152231	ESRD	5.44218e-06	1.09665e-05	2.0151	0.00971014	0.0324025	ESRD	0.00339409	0.0118397	Tenericutes	Tenericutes;Mollicutes;Mycoplasmatales;Mycoplasmataceae;NA;NA
M095	0.00123761	0.00215205	1.73887	0.0191805	0.0766795	ESRD	0.000685634	0.00195701	2.8543	1.13011e-17	6.0988e-16	ESRD	0	1.30134e-14	Firmicutes	Firmicutes;Clostridia;Lachnospirales;Lachnospiraceae;Ruminococcus;NA
M096	3.76865e-05	7.26911e-05	1.92884	0.000214024	0.00200414	ESRD	5.15696e-05	0.000125388	2.43143	6.2882e-05	0.000328996	ESRD	2.57372e-07	4.42306e-06	Firmicutes	Firmicutes;Clostridia;Lachnospirales;Lachnospiraceae;Eisenbergiella;NA
M099	1.01482e-05	9.3556e-05	9.21898	9.35738e-05	0.00099964	ESRD	0.000146125	0.000267201	1.82858	0.0105422	0.0326918	ESRD	1.46285e-05	0.000118508	Firmicutes	Firmicutes;Clostridia;Christensenellales;Christensenellaceae;Catabacter;NA
M09A	1.12306e-05	2.17367e-05	1.93548	0.00632725	0.0510553	ESRD	2.52508e-05	6.40307e-05	2.53579	0.0338419	0.0904561	ESRD	0.00202327	0.00844003	Firmicutes	Firmicutes;Clostridia;Clostridiales;Clostridiaceae;Clostridium;NA
M09B	5.25617e-05	2.19339e-05	2.39637	0.0125263	0.0700428	HC	0.000241923	0.00015349	1.57615	6.53895e-07	8.12652e-06	HC	1.60707e-07	0.000581495	Firmicutes	Firmicutes;Clostridia;Oscillospirales;Ruminococcaceae;Ruminococcus;NA
M0A2	4.78829e-07	3.53855e-05	73.9001	0.000499876	0.00386611	ESRD	1.7657e-05	0.000261542	14.8124	9.09881e-12	4.60121e-10	ESRD	1.54765e-13	4.92984e-12	Firmicutes	Firmicutes;Clostridia;Clostridiales;Clostridiaceae;Clostridium;NA
M0A8	1.14581e-05	7.38266e-05	6.44318	1.84128e-05	0.000169461	ESRD	9.2419e-06	6.7012e-05	7.25089	2.12141e-05	0.000102009	ESRD	8.85255e-09	1.5534e-07	Firmicutes	Firmicutes;Clostridia;Lachnospirales;Lachnospiraceae;Marvinbryantia;NA
M0A9	0.000256699	0.000573689	2.23487	1.43908e-06	2.81468e-05	ESRD	0.000306051	0.000685831	2.2409	5.60979e-06	4.98322e-05	ESRD	2.14277e-10	6.30152e-09	Firmicutes	Firmicutes;Clostridia;Peptostreptococcales;Anaerovoracaceae;Emergencia;Emergencia timonensis
M0B3	4.44369e-06	1.84214e-05	4.14551	0.0116347	0.0589782	ESRD	5.28855e-06	2.99825e-05	5.66932	2.14431e-06	1.22834e-05	ESRD	4.61708e-07	6.66789e-06	Firmicutes	Firmicutes;Clostridia;Peptostreptococcales;Peptostreptococcaceae;Clostridium;Clostridium hiranonis
M0B9	0.00425382	0.000324758	13.0984	6.98559e-09	2.19088e-07	HC	0.00461461	0.00146723	3.14511	1.68473e-10	4.39367e-09	HC	0	1.30134e-14	Bacteroidetes	Bacteroidetes;Bacteroidia;Bacteroidales;Prevotellaceae;Prevotella;NA
M0BE	1.16216e-07	2.63306e-07	2.26566	0.00050063	0.00386611	ESRD	1.64274e-06	0.00078907	480.339	0.0690497	0.192586	ESRD	0.000389674	0.00236322	Actinobacteria	Actinobacteria;Coriobacteriia;Coriobacteriales;Atopobiaceae;Olsenella;Olsenella umbonata
M0C0	2.68369e-05	0.000229903	8.56666	3.04714e-05	0.000478307	ESRD	0.000133137	0.000689426	5.17831	6.21583e-05	0.000328996	ESRD	3.99352e-08	5.43704e-07	Firmicutes	Firmicutes;Clostridia;Oscillospirales;Oscillospiraceae;NA;NA
M0C3	0.000574286	0.00168934	2.94163	0.00981539	0.0589782	ESRD	0.000423931	0.000521797	1.23085	1.0944e-08	1.88225e-07	ESRD	2.57315e-09	7.04294e-08	Firmicutes	Firmicutes;Clostridia;Lachnospirales;Lachnospiraceae;Ruminococcus;NA
M0CA	1.51162e-05	0.000135283	8.94951	2.45318e-06	4.47758e-05	ESRD	2.56204e-05	0.000189076	7.37992	7.39015e-06	4.98322e-05	ESRD	4.66532e-10	1.634e-08	Firmicutes	Firmicutes;Clostridia;Oscillospirales;Acutalibacteraceae;Ruminococcus;NA
M0CC	5.62252e-06	1.81839e-05	3.23411	5.46727e-05	0.000591275	ESRD	1.22011e-05	0.000176047	14.4288	1.70159e-06	1.11216e-05	ESRD	2.24186e-09	7.04294e-08	Firmicutes	Firmicutes;Clostridia;Oscillospirales;Ruminococcaceae;Ruminiclostridium;NA
M0CE	2.79486e-05	3.92528e-05	1.40446	2.29148e-09	1.16192e-07	ESRD	2.9898e-05	0.000136832	4.57664	0.00188084	0.0101607	ESRD	1.171e-10	3.5255e-09	Firmicutes	Firmicutes;Clostridia;Lachnospirales;Lachnospiraceae;NA;NA
M0CF	9.42072e-06	5.10403e-05	5.41788	3.41342e-14	2.38435e-11	ESRD	1.18101e-05	5.09813e-05	4.31677	9.93024e-18	5.37665e-16	ESRD	0	1.30134e-14	Firmicutes	Firmicutes;Clostridia;Peptostreptococcales;Anaerovoracaceae;NA;NA
M0D0	4.62896e-05	0.00128947	27.8566	2.32629e-10	1.90533e-08	ESRD	2.02182e-05	8.56589e-05	4.23673	6.26769e-11	1.13981e-09	ESRD	0	1.30134e-14	Firmicutes	Firmicutes;Bacilli;Lactobacillales;Lactobacillaceae;Limosilactobacillus;Limosilactobacillus fermentum
M0D3	2.11234e-05	0.00022211	10.5149	4.69151e-12	6.30138e-10	ESRD	3.52011e-05	0.00020328	5.77481	1.14538e-11	4.60121e-10	ESRD	0	1.30134e-14	Firmicutes	Firmicutes;Clostridia;Oscillospirales;Oscillospiraceae;Intestinimonas;Intestinimonas massiliensis
M0D7	1.16005e-05	0.000235881	20.3338	7.49666e-06	0.000108496	ESRD	1.08321e-05	0.000164822	15.216	0.000161034	0.00091143	ESRD	2.59974e-08	5.43704e-07	Firmicutes	Firmicutes;Clostridia;Oscillospirales;Ruminococcaceae;Anaerofilum;Anaerotruncus massiliensis
M0D8	1.2027e-07	0.000150471	1251.11	8.21918e-07	1.35943e-05	ESRD	2.87709e-07	0.000123122	427.937	0.00294488	0.0131605	ESRD	5.04405e-08	7.84027e-07	Firmicutes	Firmicutes;Clostridia;Oscillospirales;Acutalibacteraceae;NA;NA
M0DB	0.00018203	0.000557362	3.06193	0.000899096	0.00699852	ESRD	8.15193e-05	0.000555638	6.81603	5.93112e-24	4.39752e-22	ESRD	0	1.30134e-14	Firmicutes	Firmicutes;Clostridia;Lachnospirales;Lachnospiraceae;Ruminococcus;NA
M0DE	0.000413085	7.27133e-05	5.68101	0.0442792	0.152231	HC	0.000330471	0.00015664	2.10975	3.42939e-09	5.14423e-08	HC	3.58491e-09	0.0058686	Firmicutes	Firmicutes;Clostridia;Oscillospirales;Oscillospiraceae;NA;NA
M0E7	3.1073e-05	0.000578644	18.6221	6.48826e-08	1.21007e-06	ESRD	5.01131e-05	0.000364496	7.27346	0.00904098	0.0324025	ESRD	1.30558e-08	2.80982e-07	Firmicutes	Firmicutes;Clostridia;Lachnospirales;Lachnospiraceae;Clostridium;NA
M0E9	0.000231641	0.00312302	13.4822	0.000656565	0.00585727	ESRD	0.00013999	0.00283314	20.2382	2.35439e-08	2.6565e-07	ESRD	4.00254e-10	8.25784e-09	Verrucomicrobiota	Verrucomicrobiota;Verrucomicrobiae;Verrucomicrobiales;Akkermansiaceae;Akkermansia;Akkermansia muciniphila
M0EA	0.00186039	0.00154897	1.20105	3.25895e-07	9.29698e-06	HC	0.00360188	0.00153835	2.34138	9.09304e-05	0.000523978	HC	7.48019e-10	7.04294e-08	Bacteroidetes	Bacteroidetes;Bacteroidia;Bacteroidales;Prevotellaceae;Prevotella;Prevotella stercorea
M0EF	7.26712e-06	1.88052e-05	2.58772	0.0094381	0.0540985	ESRD	1.42433e-05	1.89994e-05	1.33392	0.00029367	0.00189483	ESRD	3.82383e-05	0.000230288	Firmicutes	Firmicutes;Clostridia;Oscillospirales;Oscillospiraceae;NA;NA
M0F1	0.000227608	0.000175261	1.29868	0.00817547	0.0510553	HC	0.000574609	0.000261495	2.1974	0.000932926	0.00361376	HC	9.75034e-05	0.000293094	Firmicutes	Firmicutes;Clostridia;Lachnospirales;Lachnospiraceae;Roseburia;NA
M0F5	2.92428e-05	9.84484e-05	3.36659	5.02896e-07	1.28971e-05	ESRD	2.87327e-05	0.000319676	11.1259	2.7795e-08	5.47528e-07	ESRD	4.59854e-13	2.31544e-11	Firmicutes	Firmicutes;Clostridia;Oscillospirales;Acutalibacteraceae;Acutalibacter;NA
M0F9	2.18919e-06	1.36992e-05	6.25766	0.00143977	0.0101932	ESRD	3.94134e-07	0.000805957	2044.88	1.98693e-10	5.63098e-09	ESRD	8.5485e-12	3.37211e-10	Firmicutes	Firmicutes;Bacilli;Lactobacillales;Lactobacillaceae;Lacticaseibacillus;Lacticaseibacillus rhamnosus
M0FA	0.000872427	0.00153583	1.76041	0.00970671	0.0540985	ESRD	0.00044167	0.00140409	3.17905	2.4435e-14	6.86436e-13	ESRD	8.77076e-15	2.55129e-13	Firmicutes	Firmicutes;Clostridia;Lachnospirales;Lachnospiraceae;Blautia;Blautia hansenii
M0FC	9.57027e-06	0.000296716	31.0039	1.25851e-05	0.000152702	ESRD	7.52291e-06	0.000251477	33.4282	0.000425707	0.00189483	ESRD	1.07391e-07	9.40156e-07	Firmicutes	Firmicutes;Clostridia;Clostridiales;Clostridiaceae;Clostridium;NA
M105	1.54653e-05	0.000438263	28.3385	1.12843e-05	0.000114527	ESRD	2.52271e-05	0.000306223	12.1387	0.0173276	0.049916	ESRD	3.21601e-06	2.55988e-05	Firmicutes	Firmicutes;Clostridia;Christensenellales;CAG-74;NA;NA
M107	3.49279e-06	1.3469e-05	3.85621	0.00441102	0.0510553	ESRD	3.85698e-06	0.000143174	37.1207	0.00312877	0.0131605	ESRD	0.000168246	0.00159267	Firmicutes	Firmicutes;Clostridia;Christensenellales;CAG-917;NA;NA
M10A	0.00608593	0.00360517	1.68811	0.000101355	0.00099964	HC	0.0044059	0.00364307	1.20939	2.1592e-05	0.000102009	HC	4.58264e-08	1.33065e-07	Firmicutes	Firmicutes;Clostridia;Lachnospirales;Lachnospiraceae;Mediterraneibacter;Mediterraneibacter faecis
M10F	3.83784e-07	2.30516e-05	60.0641	8.03931e-08	2.19869e-06	ESRD	9.50279e-07	2.50346e-05	26.3445	1.49863e-14	6.86436e-13	ESRD	0	1.30134e-14	Tenericutes	Tenericutes;Mollicutes;Mycoplasmatales;CAG-611;NA;NA
M115	0.00249559	0.0001441	17.3185	2.40483e-12	1.84519e-10	HC	0.0056799	0.000363176	15.6395	3.35897e-22	4.50858e-20	HC	0	1.30134e-14	Firmicutes	Firmicutes;Negativicutes;Veillonellales;Dialisteraceae;Dialister;NA
M122	2.66117e-05	6.23069e-05	2.34133	2.09759e-08	8.85298e-07	ESRD	2.33961e-05	6.61728e-05	2.82837	2.67202e-12	9.85509e-11	ESRD	0	1.30134e-14	Firmicutes	Firmicutes;Clostridia;Lachnospirales;Lachnospiraceae;Blautia;Blautia coccoides
M125	5.37644e-05	0.000149442	2.77957	0.000572535	0.00585727	ESRD	4.32818e-05	0.000105368	2.43447	2.25583e-09	2.95568e-08	ESRD	3.66477e-11	8.08102e-10	Firmicutes	Firmicutes;Clostridia;Lachnospirales;Lachnospiraceae;Hungatella;Hungatella hathewayi
M129	0.000717145	0.00522832	7.29047	1.24267e-10	1.21256e-08	ESRD	0.000495692	0.00182318	3.67805	3.00863e-10	5.63098e-09	ESRD	0	1.30134e-14	Firmicutes	Firmicutes;Clostridia;Oscillospirales;Ruminococcaceae;Ruthenibacterium;Ruthenibacterium lactatiformans
M12B	0.00215082	0.000604317	3.5591	0.0278221	0.138622	HC	0.00667281	0.00310516	2.14894	0.000412022	0.00189483	HC	0.000141874	0.00236322	Actinobacteria	Actinobacteria;Actinobacteria;Bifidobacteriales;Bifidobacteriaceae;Bifidobacterium;Bifidobacterium adolescentis
M12F	2.22252e-06	4.61573e-06	2.0768	4.0921e-06	5.4739e-05	ESRD	3.97207e-06	6.39567e-05	16.1016	0.0852728	0.192586	ESRD	5.53718e-06	6.15498e-05	Firmicutes	Firmicutes;Clostridia;Christensenellales;CAG-917;NA;NA
M130	0.00301917	0.000763566	3.95405	5.95474e-08	1.08034e-06	HC	0.00769403	0.00354903	2.16792	3.68648e-06	3.41484e-05	HC	6.61793e-12	3.37211e-10	Firmicutes	Firmicutes;Clostridia;Lachnospirales;Lachnospiraceae;Lachnospira;Lachnospira rogosae
M135	0.000840172	0.00038149	2.20234	4.19732e-06	6.71116e-05	HC	0.00171899	0.00104135	1.65073	1.1571e-07	9.10759e-07	HC	1.4256e-11	6.42757e-10	Firmicutes	Firmicutes;Clostridia;Lachnospirales;Lachnospiraceae;Roseburia;NA
M13E	1.20968e-05	8.10661e-05	6.70143	5.98243e-08	1.08034e-06	ESRD	1.09615e-05	8.82994e-05	8.05545	3.95999e-09	5.14423e-08	ESRD	8.77076e-15	2.55129e-13	Firmicutes	Firmicutes;Clostridia;Oscillospirales;Oscillospiraceae;NA;NA
M143	2.31261e-06	0.000200225	86.5794	1.31977e-09	6.52864e-08	ESRD	2.99553e-06	5.36352e-05	17.9051	0.00129701	0.00568183	ESRD	4.80893e-11	8.08102e-10	Firmicutes	Firmicutes;Clostridia;Oscillospirales;Ruminococcaceae;Fournierella;NA
M14D	2.45986e-05	0.000240933	9.79455	0.021751	0.0717813	ESRD	3.12366e-05	0.00013737	4.39772	0.0548376	0.172203	ESRD	0.00922188	0.0301803	Firmicutes	Firmicutes;Clostridia;Oscillospirales;Butyricicoccaceae;Butyricicoccus;Butyricicoccus pullicaecorum
M154	1.11802e-06	3.96371e-06	3.5453	6.21442e-07	1.35943e-05	ESRD	1.35223e-06	9.09827e-05	67.2832	0.000973328	0.00361376	ESRD	1.34438e-08	2.80982e-07	Firmicutes	Firmicutes;Clostridia;Oscillospirales;Oscillospiraceae;NA;NA
M157	0.000119793	0.00027338	2.2821	0.0380902	0.152231	ESRD	0.000121874	0.00035985	2.95265	1.59999e-06	1.11216e-05	ESRD	1.07343e-06	1.02583e-05	Firmicutes	Firmicutes;Clostridia;Lachnospirales;Lachnospiraceae;Frisingicoccus;Frisingicoccus caecimuris
M159	9.40901e-06	4.36371e-05	4.6378	2.60467e-05	0.000387148	ESRD	1.38581e-05	6.87976e-05	4.96443	2.22202e-07	1.73496e-06	ESRD	1.55545e-10	3.5255e-09	Firmicutes	Firmicutes;Clostridia;Clostridiales;Clostridiaceae;Clostridium;NA
M15B	1.18275e-05	4.52379e-05	3.82481	0.000801473	0.00645505	ESRD	1.00693e-05	5.66565e-05	5.62667	4.81309e-06	3.41484e-05	ESRD	7.8591e-08	9.40156e-07	Firmicutes	Firmicutes;Clostridia;Oscillospirales;Ruminococcaceae;NA;NA
M15C	9.83784e-07	7.15403e-06	7.27196	1.3525e-05	0.000152702	ESRD	1.70978e-06	2.05281e-05	12.0063	3.48625e-05	0.000328996	ESRD	1.05974e-08	2.80982e-07	Firmicutes	Firmicutes;Clostridia;Oscillospirales;Oscillospiraceae;NA;NA
M167	0.000401717	0.000161874	2.48167	1.68408e-06	2.81468e-05	HC	0.0018314	0.000765306	2.39303	0.000260226	0.00153206	HC	9.88155e-09	5.43704e-07	Firmicutes	Firmicutes;Clostridia;Clostridiales;Clostridiaceae;Clostridium;NA
M16A	0.000517486	0.00165013	3.18874	0.00063225	0.00585727	ESRD	0.00109107	0.00210515	1.92943	9.31592e-05	0.000523978	ESRD	1.03943e-06	1.02583e-05	Firmicutes	Firmicutes;Clostridia;Lachnospirales;Lachnospiraceae;Enterocloster;NA
M16D	5.14563e-05	0.000342342	6.65305	3.92687e-09	1.16192e-07	ESRD	4.35128e-05	0.000570934	13.121	3.52305e-26	1.61677e-22	ESRD	0	1.30134e-14	Firmicutes	Firmicutes;Erysipelotrichia;Erysipelotrichales;Erysipelotrichaceae;Erysipelatoclostridium;Erysipelatoclostridium spiroforme
M172	0.000162899	2.71948e-05	5.99008	0.00211819	0.0159787	HC	0.00113022	0.000323093	3.49811	0.00122241	0.00468208	HC	3.58982e-05	6.15498e-05	Firmicutes	Firmicutes;Clostridia;Lachnospirales;Lachnospiraceae;Eubacterium;NA
M174	0.000739789	0.000535618	1.38119	3.58584e-06	5.4739e-05	HC	0.000550597	0.000316064	1.74204	7.0678e-08	5.47528e-07	HC	7.60414e-12	1.45714e-10	Firmicutes	Firmicutes;Clostridia;Lachnospirales;Lachnospiraceae;Roseburia;NA
M176	4.33829e-06	1.06919e-05	2.46455	7.0943e-05	0.00099964	ESRD	7.92682e-06	2.99138e-05	3.77374	0.018574	0.049916	ESRD	1.91588e-05	0.000118508	Firmicutes	Firmicutes;Clostridia;Oscillospirales;Acutalibacteraceae;NA;NA
M177	0.000702575	0.000507177	1.38527	0.000914732	0.0101932	HC	0.00124108	0.00101731	1.21996	0.0096241	0.0324025	HC	0.000111279	0.000581495	Firmicutes	Firmicutes;Clostridia;Lachnospirales;Lachnospiraceae;Agathobacter;NA
M17B	0.000327591	0.000553433	1.6894	5.75893e-06	0.000108496	ESRD	0.000572331	0.000730689	1.27669	0.000275674	0.00153206	ESRD	3.37537e-08	5.43704e-07	Firmicutes	Firmicutes;Clostridia;Oscillospirales;Oscillospiraceae;Oscillibacter;NA
M17D	0.000109995	0.000216777	1.97079	2.31424e-10	1.21256e-08	ESRD	0.00015865	0.000258687	1.63055	4.60374e-10	6.51083e-09	ESRD	0	1.30134e-14	Firmicutes	Firmicutes;Clostridia;Oscillospirales;Oscillospiraceae;Lawsonibacter;NA
M17E	0.000427282	0.00125308	2.93267	1.15402e-05	0.000152702	ESRD	0.00101675	0.00206371	2.02971	1.54171e-07	1.73496e-06	ESRD	4.99144e-11	8.08102e-10	Firmicutes	Firmicutes;Clostridia;Oscillospirales;Oscillospiraceae;Dysosmobacter;Dysosmobacter welbionis
M17F	0.00239761	0.00141575	1.69352	0.000100954	0.00099964	HC	0.00930639	0.00685513	1.35758	1.29337e-05	6.23897e-05	HC	2.80159e-08	1.19706e-07	Firmicutes	Firmicutes;Clostridia;Lachnospirales;Lachnospiraceae;Roseburia;Roseburia intestinalis
M18F	0.0059843	0.000708754	8.44342	3.66284e-09	1.16192e-07	HC	0.00830049	0.00290242	2.85985	4.13296e-09	5.14423e-08	HC	5.55112e-16	1.30134e-14	Bacteroidetes	Bacteroidetes;Bacteroidia;Bacteroidales;Prevotellaceae;Prevotella;NA
M192	0.00280098	0.00111221	2.51839	0.0436763	0.152231	HC	0.0042075	0.00178759	2.35373	1.82656e-09	2.95568e-08	HC	1.93474e-09	0.0058686	Firmicutes	Firmicutes;Clostridia;Oscillospirales;Oscillospiraceae;NA;NA
M198	2.70194e-05	0.000150158	5.55741	9.93493e-05	0.00099964	ESRD	2.56726e-05	0.000197499	7.693	0.00984393	0.0324025	ESRD	1.45112e-05	0.000118508	Firmicutes	Firmicutes;Clostridia;Oscillospirales;Oscillospiraceae;NA;NA
M19B	0.000223518	0.000679295	3.0391	0.0285818	0.138622	ESRD	0.000569684	0.00196663	3.45214	0.00684138	0.020654	ESRD	0.00186539	0.00844003	Firmicutes	Firmicutes;Clostridia;Clostridiales;Clostridiaceae;Clostridium;NA
M19D	5.09955e-06	1.77875e-05	3.48805	2.15883e-07	3.99303e-06	ESRD	6.09832e-06	6.55506e-05	10.749	0.000107941	0.000523978	ESRD	5.9381e-10	1.634e-08	Firmicutes	Firmicutes;Clostridia;Oscillospirales;Oscillospiraceae;NA;NA
M19E	4.03919e-06	4.79948e-05	11.8823	2.48553e-09	1.16192e-07	ESRD	3.95056e-06	5.23293e-05	13.2461	1.29649e-14	6.86436e-13	ESRD	0	1.30134e-14	Firmicutes	Firmicutes;Clostridia;Lachnospirales;Lachnospiraceae;Dorea;NA
M19F	4.71838e-05	0.0001384	2.93322	0.000204492	0.00200414	ESRD	3.51439e-05	0.00031275	8.89914	6.9116e-22	5.91644e-20	ESRD	0	1.30134e-14	Firmicutes	Firmicutes;Erysipelotrichia;Erysipelotrichales;Erysipelotrichaceae;Massilimicrobiota;NA
M1A1	0.000129149	0.000243983	1.88916	0.000200635	0.00200414	ESRD	6.47718e-05	0.000233033	3.59775	4.21765e-08	5.47528e-07	ESRD	2.24207e-10	8.25784e-09	Firmicutes	Firmicutes;Clostridia;Oscillospirales;Acutalibacteraceae;NA;NA
M1A3	1.28023e-05	8.13181e-05	6.35186	4.19276e-10	1.90533e-08	ESRD	4.3374e-05	8.87398e-05	2.04592	2.01062e-09	2.95568e-08	ESRD	0	1.30134e-14	Firmicutes	Firmicutes;Clostridia;Oscillospirales;Oscillospiraceae;Oscillibacter;NA
M1A4	9.46054e-05	0.000383673	4.0555	1.39396e-12	1.84519e-10	ESRD	0.000191526	0.000381078	1.9897	6.47954e-08	5.47528e-07	ESRD	0	1.30134e-14	Firmicutes	Firmicutes;Clostridia;Lachnospirales;Lachnospiraceae;Enterocloster;Enterocloster asparagiformis
M1A5	1.90865e-05	7.16742e-05	3.75523	2.34015e-05	0.000387148	ESRD	1.17179e-06	0.00143708	1226.4	4.86508e-10	6.51083e-09	ESRD	3.76921e-13	8.83373e-12	Firmicutes	Firmicutes;Bacilli;Lactobacillales;Lactobacillaceae;Lactobacillus;Lactobacillus johnsonii
M1A6	1.00667e-05	4.95165e-05	4.91886	3.65129e-07	1.23767e-05	ESRD	7.41648e-06	0.00010112	13.6346	1.89872e-10	4.39367e-09	ESRD	2.66454e-15	1.30075e-13	Firmicutes	Firmicutes;Bacilli;Lactobacillales;Lactobacillaceae;Limosilactobacillus;Lactobacillus vaginalis
M1A8	0.000307427	5.93798e-05	5.17729	0.0135894	0.0700428	HC	0.0012472	0.000521317	2.39241	1.15033e-16	7.70411e-15	HC	1.11022e-16	0.000581495	Firmicutes	Firmicutes;Negativicutes;Veillonellales;Dialisteraceae;Dialister;Dialister succinatiphilus
M1B1	0.00747065	0.0139086	1.86176	0.00292685	0.0195061	ESRD	0.00260413	0.0134939	5.18172	9.52062e-21	1.08213e-18	ESRD	0	1.30134e-14	Firmicutes	Firmicutes;Clostridia;Lachnospirales;Lachnospiraceae;Ruminococcus;Ruminococcus gnavus
M1B6	3.04505e-07	2.15278e-05	70.6979	0.000214041	0.00200414	ESRD	3.84078e-07	8.24352e-05	214.631	1.05596e-05	6.23897e-05	ESRD	4.72554e-08	7.84027e-07	Firmicutes	Firmicutes;Clostridia;Clostridiales;Clostridiaceae;Clostridium;NA
M1B8	2.86545e-05	6.77141e-05	2.36312	0.000989698	0.0101932	ESRD	2.42165e-05	0.000183686	7.58515	1.67046e-07	1.73496e-06	ESRD	3.88896e-09	7.04294e-08	Firmicutes	Firmicutes;Clostridia;Lachnospirales;Lachnospiraceae;Eisenbergiella;NA
M1BA	1.81995e-05	6.76528e-05	3.71728	3.94022e-09	1.16192e-07	ESRD	8.6067e-06	0.000111376	12.9406	1.45058e-14	6.86436e-13	ESRD	0	1.30134e-14	Firmicutes	Firmicutes;Clostridia;Lachnospirales;Anaerotignaceae;NA;NA
M1BC	5.14369e-06	3.31431e-05	6.44345	2.24026e-08	8.85298e-07	ESRD	3.38771e-05	7.50986e-05	2.2168	1.13861e-09	2.32646e-08	ESRD	9.99201e-16	1.08543e-13	Firmicutes	Firmicutes;Clostridia;Clostridiales;Clostridiaceae;Clostridium;NA
M1BD	4.61032e-05	7.40673e-05	1.60656	2.09569e-05	0.000387148	ESRD	3.12047e-05	0.000285092	9.13618	2.32991e-17	7.70411e-15	ESRD	0	1.30134e-14	Firmicutes	Firmicutes;Clostridia;Lachnospirales;Lachnospiraceae;Blautia;NA
M1BE	7.66135e-05	0.000252433	3.29489	1.09174e-06	2.81468e-05	ESRD	3.02196e-05	0.000326584	10.807	1.67745e-07	1.73496e-06	ESRD	5.55422e-12	1.45714e-10	Firmicutes	Firmicutes;Clostridia;Lachnospirales;Lachnospiraceae;Clostridium;Clostridium saccharolyticum
M1C1	9.49694e-05	0.000223212	2.35035	3.29779e-06	4.48571e-05	ESRD	0.000116341	0.000433606	3.72703	0.000832993	0.00324567	ESRD	5.68986e-08	7.84027e-07	Firmicutes	Firmicutes;Clostridia;Lachnospirales;Lachnospiraceae;Lachnoclostridium;NA
M1C8	0.00059581	0.00103535	1.73773	3.88001e-06	5.4739e-05	ESRD	0.000581275	0.00100107	1.7222	2.2322e-07	2.41357e-06	ESRD	2.49217e-11	8.08102e-10	Firmicutes	Firmicutes;Clostridia;Oscillospirales;Oscillospiraceae;Lawsonibacter;NA
M1CE	2.55e-06	1.31665e-05	5.16335	0.00012366	0.00157109	ESRD	1.44008e-05	7.57947e-05	5.26321	1.75064e-16	2.06325e-14	ESRD	0	1.30134e-14	Firmicutes	Firmicutes;Bacilli;Lactobacillales;Lactobacillaceae;Fructilactobacillus;Lactobacillus sanfranciscensis
M1D0	9.16216e-07	1.71935e-06	1.87658	0.0341961	0.152231	ESRD	1.11754e-05	2.58951e-05	2.31715	0.000810513	0.00324567	ESRD	0.000318558	0.00236322	Proteobacteria	Proteobacteria;Gammaproteobacteria;Burkholderiales;Burkholderiaceae;Sutterella;Sutterella megalosphaeroides
M1D1	0.000362379	4.45464e-05	8.13488	5.65753e-08	1.08034e-06	HC	0.000549427	0.000253676	2.16586	6.89721e-11	1.13981e-09	HC	1.11022e-16	1.08543e-13	Bacteroidetes	Bacteroidetes;Bacteroidia;Bacteroidales;Prevotellaceae;Prevotella;NA
M1D6	2.21946e-05	0.000256856	11.5729	2.63403e-11	1.84127e-09	ESRD	1.73341e-05	0.000261074	15.0613	6.97183e-14	2.0562e-12	ESRD	0	1.30134e-14	Firmicutes	Firmicutes;Clostridia;Lachnospirales;Lachnospiraceae;Dorea;NA
M1D9	0.00184364	0.00109024	1.69103	2.59719e-06	4.47758e-05	HC	0.00416855	0.0017193	2.42456	3.74541e-21	2.09359e-19	HC	0	1.317e-10	Firmicutes	Firmicutes;Clostridia;Lachnospirales;Lachnospiraceae;Clostridium;NA
M1DC	0.000200312	9.63081e-05	2.07991	2.11165e-07	3.99303e-06	HC	9.6888e-05	4.65201e-05	2.08271	6.47406e-19	3.34999e-17	HC	0	1.04101e-12	Proteobacteria	Proteobacteria;Gammaproteobacteria;Enterobacterales;Pasteurellaceae;Haemophilus;NA
M1EA	0.00092616	0.000754163	1.22806	0.000285771	0.00345433	HC	0.00298921	0.000696402	4.29237	1.43623e-08	1.95176e-07	HC	1.11716e-10	5.52932e-07	Firmicutes	Firmicutes;Clostridia;Lachnospirales;Lachnospiraceae;Coprococcus;Coprococcus eutactus
M1EB	0.00133294	0.000634169	2.10187	3.32545e-07	9.29698e-06	HC	0.00113811	0.000514568	2.21178	6.41825e-10	2.32646e-08	HC	7.88258e-15	1.20169e-12	Firmicutes	Firmicutes;Clostridia;Peptostreptococcales;Peptostreptococcaceae;Romboutsia;Romboutsia timonensis
M1EF	0.000242718	0.000399167	1.64457	0.0017421	0.0159787	ESRD	0.000178132	0.00038362	2.15357	3.15628e-13	1.95868e-11	ESRD	1.9873e-14	1.04101e-12	Firmicutes	Firmicutes;Clostridia;Lachnospirales;Lachnospiraceae;Blautia;Blautia coccoides
M1F0	0.000119768	0.000336919	2.81309	5.83791e-06	0.000108496	ESRD	0.000164499	0.000489208	2.97393	3.34579e-07	5.59672e-06	ESRD	5.46156e-11	1.37754e-09	Firmicutes	Firmicutes;Clostridia;Lachnospirales;Lachnospiraceae;Enterocloster;Enterocloster lavalensis
M1F1	0.000399395	0.00499801	12.514	0.0172016	0.0700428	ESRD	0.00106448	0.00133269	1.25196	1.20215e-08	1.88225e-07	ESRD	4.81804e-09	7.04294e-08	Firmicutes	Firmicutes;Clostridia;Lachnospirales;Lachnospiraceae;Blautia;NA
M1F3	0.000442213	9.99351e-05	4.425	0.00733277	0.0510553	HC	0.000202423	0.00015102	1.34037	0.000451985	0.00189483	HC	4.51317e-05	0.000220683	Firmicutes	Firmicutes;Clostridia;Oscillospirales;Acutalibacteraceae;NA;NA
M1FA	1.98626e-05	5.15129e-05	2.59346	0.0155435	0.049916	ESRD	2.43737e-05	6.03793e-05	2.47723	0.0462389	0.153514	ESRD	0.00592082	0.0265339	Firmicutes	Firmicutes;Clostridia;Oscillospirales;Acutalibacteraceae;Acutalibacteraceae_NA;NA
M1FC	2.19495e-05	4.30879e-05	1.96304	1.41243e-05	0.000152702	ESRD	2.96584e-05	5.46831e-05	1.84376	0.0218192	0.0717813	ESRD	4.92861e-06	6.15498e-05	Firmicutes	Firmicutes;Clostridia;Oscillospirales;Acutalibacteraceae;NA;NA
M1FE	0.000145678	0.000853542	5.85909	4.51897e-11	2.65298e-09	ESRD	0.000115997	0.000422167	3.63945	9.24258e-22	2.09359e-19	ESRD	0	1.30134e-14	Firmicutes	Firmicutes;Clostridia;Oscillospirales;Acutalibacteraceae;NA;NA
M1FF	0.00013821	0.000215269	1.55755	3.02198e-05	0.000387148	ESRD	0.000150977	0.000190928	1.26462	0.000197833	0.000940523	ESRD	1.19181e-07	9.40156e-07	Firmicutes	Firmicutes;Clostridia;Oscillospirales;Ruminococcaceae;Negativibacillus;NA
M201	0.000603014	0.00113492	1.88209	4.22342e-05	0.000591275	ESRD	0.000321465	0.000656737	2.04295	2.91899e-13	1.09972e-11	ESRD	4.44089e-16	3.25335e-14	Firmicutes	Firmicutes;Clostridia;Lachnospirales;Lachnospiraceae;Blautia;NA
M204	9.00649e-05	0.000623952	6.92781	7.33808e-08	2.19869e-06	ESRD	4.77536e-05	0.000219233	4.59093	2.68823e-08	2.6565e-07	ESRD	6.87228e-14	1.46898e-12	Firmicutes	Firmicutes;Clostridia;Oscillospirales;Ruminococcaceae;Ruthenibacterium;NA
M207	2.38023e-05	0.00012814	5.38352	0.00066888	0.00585727	ESRD	3.7588e-05	8.8999e-05	2.36775	0.0165552	0.049916	ESRD	0.000137432	0.000825751	Firmicutes	Firmicutes;Clostridia;Lachnospirales;Lachnospiraceae;NA;NA
M212	0.000268754	1.23831e-05	21.7034	0.00819447	0.0510553	HC	2.8455e-05	1.55285e-05	1.83243	5.30719e-05	0.000328996	HC	6.80532e-06	0.000220683	Fusobacteriota	Fusobacteriota;Fusobacteriia;Fusobacteriales;Fusobacteriaceae;Fusobacterium;NA
M213	0.00039035	0.00054288	1.39075	0.000257406	0.00345433	ESRD	7.90218e-05	0.000420728	5.3242	3.33623e-21	2.09359e-19	ESRD	0	1.30134e-14	Firmicutes	Firmicutes;Clostridia;Lachnospirales;Lachnospiraceae;Dorea;NA
M214	3.66712e-05	9.32036e-05	2.5416	0.000199126	0.00200414	ESRD	7.77888e-05	0.000369039	4.74411	8.26778e-11	1.13981e-09	ESRD	5.39013e-13	4.29384e-11	Firmicutes	Firmicutes;Clostridia;Lachnospirales;Lachnospiraceae;Clostridium;NA
M215	0.000354677	0.00163414	4.6074	8.34337e-07	1.35943e-05	ESRD	0.000154503	0.000698711	4.5223	6.6797e-24	4.39752e-22	ESRD	0	1.30134e-14	Firmicutes	Firmicutes;Clostridia;Oscillospirales;Acutalibacteraceae;NA;NA
M226	0.0244789	0.00752545	3.25282	4.70127e-09	2.19088e-07	HC	0.0249232	0.0117081	2.12871	0.000770903	0.00324567	HC	9.90985e-11	4.42306e-06	Bacteroidetes	Bacteroidetes;Bacteroidia;Bacteroidales;Bacteroidaceae;Phocaeicola;Phocaeicola plebeius
M227	5.96689e-05	1.1625e-05	5.13281	2.28373e-06	4.47758e-05	HC	0.000437377	1.9328e-05	22.6292	5.48556e-09	1.88225e-07	HC	4.13558e-13	4.95907e-11	Bacteroidetes	Bacteroidetes;Bacteroidia;Bacteroidales;Prevotellaceae;Prevotella;NA
M229	4.19369e-06	2.34476e-06	1.78854	0.0201128	0.116011	HC	5.37623e-05	4.45669e-07	120.633	2.84671e-10	5.63098e-09	HC	1.53937e-10	0.00215512	Bacteroidetes	Bacteroidetes;Bacteroidia;Bacteroidales;Muribaculaceae;NA;NA
M22B	0.000165685	6.45875e-05	2.56528	6.95117e-07	1.35943e-05	HC	0.000616331	0.000192752	3.19753	1.03971e-07	8.81821e-07	HC	2.25908e-12	8.83373e-12	Firmicutes	Firmicutes;Clostridia;Lachnospirales;Lachnospiraceae;Agathobacter;NA
M22D	5.92207e-06	3.20565e-06	1.84739	0.0285895	0.138622	HC	1.92869e-05	1.1748e-06	16.4171	0.0178487	0.049916	HC	0.00437853	0.0058686	Bacteroidetes	Bacteroidetes;Bacteroidia;Bacteroidales;Rikenellaceae;Alistipes;NA
M231	0.000196438	2.47117e-05	7.9492	2.48824e-12	1.84519e-10	HC	0.000217312	2.91593e-05	7.45258	0.000225808	0.000966423	HC	2.03171e-14	4.24987e-07	Bacteroidetes	Bacteroidetes;Bacteroidia;Bacteroidales;Prevotellaceae;Prevotella;NA
M232	1.44932e-05	9.82298e-06	1.47544	0.0121911	0.0700428	HC	7.50385e-05	5.0511e-05	1.48559	0.000278059	0.00189483	HC	4.6084e-05	0.000581495	Firmicutes	Firmicutes;Peptococcia;Peptococcales;Peptococcaceae;NA;NA
M234	3.27221e-05	0.000103695	3.16895	2.83202e-09	1.16192e-07	ESRD	8.75383e-05	0.000138425	1.58131	2.50803e-06	1.99315e-05	ESRD	2.38476e-13	8.30854e-12	Firmicutes	Firmicutes;Clostridia;Oscillospirales;Oscillospiraceae;Flavonifractor;NA
M238	6.42883e-05	3.52339e-05	1.82462	0.000392275	0.00345433	HC	0.000136677	0.0001129	1.21059	0.00847026	0.0324025	HC	4.52373e-05	0.000230288	Firmicutes	Firmicutes;Clostridia;Lachnospirales;Lachnospiraceae;Roseburia;NA
M23A	8.92221e-05	3.63411e-05	2.45513	8.00616e-10	6.52864e-08	HC	0.000305653	6.28199e-05	4.86555	1.68993e-22	2.11816e-20	HC	0	1.30134e-14	Firmicutes	Firmicutes;Clostridia;Oscillospirales;Butyricicoccaceae;Agathobaculum;NA
M23B	0.000210165	9.54125e-05	2.2027	8.08254e-06	0.000108496	HC	0.00086491	0.000259463	3.33347	2.43025e-19	2.63539e-17	HC	0	8.08102e-10	Firmicutes	Firmicutes;Clostridia;Lachnospirales;Lachnospiraceae;Clostridium;NA
M23D	0.00124261	0.000133764	9.28956	0.000272225	0.00345433	HC	0.000119246	2.19327e-05	5.4369	0.00727531	0.020654	HC	2.7989e-05	0.000220683	Bacteroidetes	Bacteroidetes;Bacteroidia;Bacteroidales;Prevotellaceae;Prevotella;Prevotella lascolaii
M23F	4.9414e-05	0.000140966	2.85276	0.00556032	0.0510553	ESRD	0.000114958	0.000171658	1.49323	0.0368641	0.105683	ESRD	0.00194576	0.00844003	Proteobacteria	Proteobacteria;Gammaproteobacteria;Burkholderiales;Burkholderiaceae;Sutterella;NA
M240	0.000127297	7.24976e-05	1.75588	0.00516119	0.0510553	HC	0.000183099	8.22047e-05	2.22735	2.44793e-09	5.14423e-08	HC	3.29685e-10	0.000118508	Proteobacteria	Proteobacteria;Gammaproteobacteria;Burkholderiales;Burkholderiaceae;Parasutterella;NA
M244	0.000228747	3.61133e-05	6.33416	3.40631e-08	1.08034e-06	HC	0.000618168	6.15341e-05	10.046	2.7603e-07	3.59956e-06	HC	3.13083e-13	1.15563e-12	Bacteroidetes	Bacteroidetes;Bacteroidia;Bacteroidales;Prevotellaceae;Prevotellamassilia;NA
M246	0.000470355	3.17427e-05	14.8177	0.000417284	0.00345433	HC	0.000542612	9.28707e-05	5.84266	0.0149544	0.049916	HC	8.10265e-05	0.000825751	Firmicutes	Firmicutes;Negativicutes;Veillonellales;Dialisteraceae;Dialister;NA
M249	5.63135e-05	0.000164801	2.92649	0.00204795	0.0159787	ESRD	6.3438e-05	0.00010148	1.59967	0.0409167	0.105683	ESRD	0.000870393	0.0058686	Firmicutes	Firmicutes;Clostridia;Christensenellales;QALW01;NA;NA
M24B	8.58658e-05	5.47121e-05	1.56941	0.00692418	0.0510553	HC	0.00027167	0.000100469	2.70402	3.9836e-10	6.51083e-09	HC	7.61746e-11	0.000220683	Firmicutes	Firmicutes;Clostridia;Lachnospirales;Lachnospiraceae;Clostridium;NA
M24F	6.97207e-06	4.04879e-06	1.72201	0.00860674	0.0540985	HC	5.35704e-05	6.75689e-06	7.92826	0.000122466	0.00091143	HC	1.55606e-05	0.000230288	Firmicutes	Firmicutes;Clostridia;Oscillospirales;Ruminococcaceae;Ruminococcus;Ruminococcus champanellensis
M254	0.000200576	0.000119839	1.67372	8.10891e-05	0.00099964	HC	0.00127243	4.11618e-05	30.9129	0.000138153	0.00091143	HC	2.16292e-07	4.24987e-07	Bacteroidetes	Bacteroidetes;Bacteroidia;Bacteroidales;Rikenellaceae;Alistipes;NA
M25B	7.5241e-05	2.47407e-05	3.04118	0.00114152	0.0101932	HC	0.000402299	2.91766e-05	13.7884	9.62183e-09	1.88225e-07	HC	2.88149e-10	7.15987e-06	Firmicutes	Firmicutes;Clostridia;Oscillospirales;Oscillospiraceae;Evtepia;NA
M262	0.000114416	5.38069e-05	2.12642	8.64433e-06	0.000108496	HC	0.000389155	5.57346e-05	6.98229	7.39744e-05	0.000368519	HC	1.4177e-08	7.04294e-08	Bacteroidetes	Bacteroidetes;Bacteroidia;Bacteroidales;Prevotellaceae;Prevotellamassilia;NA
M264	4.50405e-06	1.14113e-06	3.94702	0.000343277	0.00345433	HC	8.48939e-05	1.08341e-05	7.83583	4.9697e-05	0.000328996	HC	3.22201e-07	8.8347e-07	Firmicutes	Firmicutes;Negativicutes;Veillonellales;Megasphaeraceae;Megasphaera;NA
M266	5.52441e-05	0.000270165	4.89039	0.0507289	0.152231	ESRD	0.000336949	0.000911801	2.70605	0.00147982	0.00729969	ESRD	0.000788013	0.00462967	Firmicutes	Firmicutes;Clostridia;Clostridiales;Clostridiaceae;Clostridium;NA
M26A	6.29027e-05	5.04802e-05	1.24609	0.00131935	0.0101932	HC	0.000543701	0.000359397	1.51281	0.0772106	0.192586	HC	0.00103822	0.0118397	Firmicutes	Firmicutes;Clostridia;Lachnospirales;Lachnospiraceae;Eubacterium;NA
M26D	2.80793e-05	1.6321e-05	1.72044	0.0225963	0.128044	HC	7.73137e-05	1.67026e-05	4.62885	7.69575e-10	2.32646e-08	HC	4.48219e-10	0.00221257	Firmicutes	Firmicutes;Clostridia;Oscillospirales;Oscillospiraceae;NA;NA
M272	2.50847e-05	1.85556e-05	1.35186	1.70331e-05	0.000169461	HC	5.98696e-05	4.37415e-05	1.36871	0.0696931	0.192586	HC	1.73838e-05	0.0118397	Firmicutes	Firmicutes;Clostridia;Lachnospirales;Lachnospiraceae;NA;NA
M279	0.000135231	2.68444e-05	5.03758	3.85801e-08	1.08034e-06	HC	0.000664924	2.11748e-05	31.4016	0.000472158	0.00324567	HC	4.68672e-10	9.40156e-07	Bacteroidetes	Bacteroidetes;Bacteroidia;Bacteroidales;Rikenellaceae;Alistipes;NA
M27B	5.82905e-05	1.95992e-05	2.97413	2.94174e-09	1.16192e-07	HC	0.000110572	2.12439e-05	5.20487	1.8245e-11	7.37134e-10	HC	0	1.30134e-14	Bacteroidetes	Bacteroidetes;Bacteroidia;Bacteroidales;Prevotellaceae;Prevotella;NA
M286	2.86644e-05	4.0746e-06	7.03491	5.60189e-10	1.90533e-08	HC	7.4067e-05	9.93543e-06	7.45484	5.17137e-13	1.95868e-11	HC	0	1.30134e-14	Bacteroidetes	Bacteroidetes;Bacteroidia;Bacteroidales;Prevotellaceae;Prevotella;NA
M288	5.905e-05	1.10028e-05	5.3668	8.9681e-07	1.35943e-05	HC	0.000456928	8.33118e-05	5.48455	2.45849e-13	1.09972e-11	HC	0	8.83373e-12	Firmicutes	Firmicutes;Negativicutes;Veillonellales;Megasphaeraceae;Megasphaera;Megasphaera elsdenii
M28A	7.59626e-05	4.20177e-05	1.80787	2.24317e-06	2.8289e-05	HC	0.000866649	2.10823e-05	41.1079	2.14323e-08	2.6565e-07	HC	1.52234e-12	4.95907e-11	Bacteroidetes	Bacteroidetes;Bacteroidia;Bacteroidales;Rikenellaceae;Alistipes;NA
M294	8.23459e-05	0.000292718	3.55474	2.25404e-06	2.8289e-05	ESRD	0.000361148	0.000477056	1.32094	5.18024e-05	0.000328996	ESRD	2.78727e-09	7.04294e-08	Firmicutes	Firmicutes;Clostridia;Oscillospirales;Oscillospiraceae;Lawsonibacter;Lawsonibacter asaccharolyticus
M295	0.000741957	5.265e-05	14.0922	5.00579e-08	1.08034e-06	HC	0.00118371	0.000952629	1.24257	5.2179e-07	8.12652e-06	HC	8.42992e-13	8.30854e-12	Firmicutes	Firmicutes;Negativicutes;Veillonellales;Megasphaeraceae;Megasphaera;NA
M2A6	0.00179207	0.00115203	1.55558	0.000351526	0.00345433	HC	0.00138037	0.000883047	1.56319	0.0454284	0.160224	HC	0.000192347	0.00627925	Firmicutes	Firmicutes;Clostridia;Lachnospirales;Lachnospiraceae;Blautia;NA
M2AF	3.96234e-05	3.11907e-05	1.27036	9.72978e-06	0.000108496	HC	0.000112714	5.65904e-05	1.99175	4.18931e-16	9.99645e-14	HC	0	8.08102e-10	Firmicutes	Firmicutes;Negativicutes;Veillonellales;Megasphaeraceae;Megasphaera;NA
M2B0	0.000972305	0.00070724	1.37479	0.0111165	0.0589782	HC	0.00272811	0.00126184	2.16202	8.3723e-05	0.000523978	HC	1.38557e-05	0.000581495	Firmicutes	Firmicutes;Clostridia;Lachnospirales;Lachnospiraceae;Roseburia;NA
M2B3	3.54892e-05	8.8754e-06	3.9986	1.91607e-06	2.81468e-05	HC	0.000102606	1.18614e-05	8.65036	1.4551e-20	1.08213e-18	HC	0	4.95907e-11	Firmicutes	Firmicutes;Negativicutes;Selenomonadales;Selenomonadaceae;Mitsuokella;Mitsuokella multacida
M2BC	0.0009933	0.00310512	3.12607	1.42819e-07	3.99303e-06	ESRD	0.00073039	0.0015712	2.15118	4.06026e-12	4.26289e-10	ESRD	0	1.30134e-14	Firmicutes	Firmicutes;Erysipelotrichia;Erysipelotrichales;Erysipelotrichaceae;Longicatena;Longicatena innocuum
M2BD	0.00134144	0.000659751	2.03326	1.02566e-09	6.52864e-08	HC	0.00435686	0.00167159	2.60641	6.70132e-13	4.1171e-11	HC	0	1.30134e-14	Firmicutes	Firmicutes;Clostridia;Lachnospirales;Lachnospiraceae;Enterocloster;NA
M2C3	0.000149904	0.000886555	5.91415	0.0178863	0.0700428	ESRD	0.000109022	0.000529501	4.85685	3.06458e-11	9.09619e-10	ESRD	1.60234e-11	8.08102e-10	Firmicutes	Firmicutes;Bacilli;Lactobacillales;Streptococcaceae;Streptococcus;Streptococcus pasteurianus
M2C6	0.000211441	0.000126233	1.675	0.00127163	0.0101932	HC	0.00028828	0.000111697	2.58092	7.42809e-19	2.13376e-16	HC	0	8.49973e-06	Firmicutes	Firmicutes;Clostridia;Lachnospirales;Lachnospiraceae;Clostridium;NA
M2DA	7.13887e-05	9.38762e-05	1.315	2.60723e-08	1.08034e-06	ESRD	3.89525e-06	1.59104e-05	4.08457	8.46487e-08	7.53239e-07	ESRD	7.67164e-14	1.46898e-12	Firmicutes	Firmicutes;Clostridia;Eubacteriales;Eubacteriaceae;Eubacterium;Eubacterium limosum
M2DB	0.000657902	0.00096224	1.46259	0.000378241	0.00345433	ESRD	0.00011012	0.00063773	5.79124	1.94618e-24	4.39752e-22	ESRD	0	1.30134e-14	Firmicutes	Firmicutes;Clostridia;Lachnospirales;Lachnospiraceae;Sellimonas;Sellimonas intestinalis
M2DE	0.000574728	0.000240581	2.38892	0.000150483	0.00172432	HC	0.00223664	0.00181118	1.23491	0.0845284	0.192586	HC	0.000156105	0.0187075	Firmicutes	Firmicutes;Clostridia;Lachnospirales;Lachnospiraceae;Lachnospira;NA
M2F8	0.00211495	0.000299445	7.06292	8.67834e-07	1.35943e-05	HC	0.00269336	0.000665534	4.04692	0.0323025	0.0904561	HC	5.15528e-07	0.00431827	Bacteroidetes	Bacteroidetes;Bacteroidia;Bacteroidales;Bacteroidaceae;Phocaeicola;Phocaeicola coprophilus
M2F9	0.00165177	0.000290294	5.68999	5.98633e-08	1.21007e-06	HC	0.00179292	0.000344121	5.21014	7.36457e-08	5.47528e-07	HC	1.50102e-13	1.04101e-12	Bacteroidetes	Bacteroidetes;Bacteroidia;Bacteroidales;Muribaculaceae;NA;NA
M2FA	0.000101105	1.67496e-05	6.03629	0.000799167	0.00645505	HC	1.98106e-05	9.52756e-06	2.0793	2.17131e-06	1.22834e-05	HC	3.67387e-08	4.42306e-06	Firmicutes	Firmicutes;Clostridia;Clostridiales;Clostridiaceae;Clostridium;NA
M301	4.58153e-05	6.56048e-07	69.8353	0.000431676	0.0035841	HC	6.1676e-07	3.65354e-07	1.68811	4.07062e-05	0.000328996	HC	3.31353e-07	9.40156e-07	Proteobacteria	Proteobacteria;Gammaproteobacteria;Xanthomonadales;Xanthomonadaceae;Thermomonas;NA
M30A	4.20243e-05	7.77948e-05	1.85118	0.00290943	0.0195061	ESRD	8.25726e-06	3.80746e-05	4.61104	2.412e-09	2.95568e-08	ESRD	1.87246e-10	6.30152e-09	Firmicutes	Firmicutes;Bacilli;Lactobacillales;Lactobacillaceae;Lacticaseibacillus;Lacticaseibacillus paracasei
M30B	0.0018281	0.000465248	3.92931	3.26424e-05	0.000478307	HC	0.00178792	0.00083447	2.14258	1.30719e-05	9.60933e-05	HC	9.63266e-09	6.65441e-08	Firmicutes	Firmicutes;Clostridia;Oscillospirales;Ruminococcaceae;Ruminococcus;NA
M310	2.92991e-05	1.2069e-05	2.42764	0.00616316	0.0510553	HC	1.5645e-05	1.22199e-05	1.28029	0.0239681	0.0904561	HC	0.00145063	0.00236322	Firmicutes	Firmicutes;Clostridia;Oscillospirales;Butyricicoccaceae;NA;NA
M319	0.00840903	0.00257478	3.26592	2.34393e-08	8.85298e-07	HC	0.0158821	0.00687038	2.31168	1.06796e-13	3.69794e-12	HC	0	1.30134e-14	Firmicutes	Firmicutes;Clostridia;Lachnospirales;Lachnospiraceae;Agathobacter;Agathobacter faecis
M31C	0.000197643	8.37754e-05	2.3592	0.016538	0.0700428	HC	0.000224488	9.8587e-05	2.27705	9.12481e-09	1.88225e-07	HC	3.56356e-09	0.000825751	Firmicutes	Firmicutes;Clostridia;Oscillospirales;Oscillospiraceae;NA;NA
M320	0.00440805	0.00850346	1.92908	0.0466669	0.152231	ESRD	0.00222821	0.003132	1.40561	5.87672e-05	0.000328996	ESRD	3.78645e-05	0.000230288	Bacteroidetes	Bacteroidetes;Bacteroidia;Bacteroidales;Bacteroidaceae;Bacteroides;Bacteroides fragilis
M326	0.000262992	0.000406363	1.54515	0.0160318	0.0700428	ESRD	0.00029993	0.000512451	1.70857	7.02775e-09	1.88225e-07	ESRD	2.69349e-09	7.04294e-08	Proteobacteria	Proteobacteria;Gammaproteobacteria;Burkholderiales;Burkholderiaceae;Sutterella;Sutterella wadsworthensis
M327	0.000263587	0.000108123	2.43784	5.47948e-07	1.32074e-05	HC	9.45561e-05	2.65713e-05	3.55859	6.46924e-21	2.09359e-19	HC	0	4.92984e-12	Proteobacteria	Proteobacteria;Gammaproteobacteria;Enterobacterales;Pasteurellaceae;Haemophilus;Haemophilus parainfluenzae
M32A	2.58063e-05	6.60081e-07	39.0957	0.0130933	0.0700428	HC	8.22846e-05	2.57348e-05	3.1974	0.0305082	0.0904561	HC	0.00352535	0.0058686	Proteobacteria	Proteobacteria;Gammaproteobacteria;Burkholderiales;Burkholderiaceae;Duodenibacillus;Duodenibacillus massiliensis
M330	0.000534595	0.000136402	3.91926	5.55772e-09	2.19088e-07	HC	0.0011128	0.000238791	4.66015	2.00604e-19	1.7633e-17	HC	0	1.30134e-14	Firmicutes	Firmicutes;Clostridia;Oscillospirales;Butyricicoccaceae;Agathobaculum;NA
M33E	0.00226826	0.00610109	2.68976	0.000352818	0.00345433	ESRD	0.00110738	0.0042611	3.84792	4.18738e-14	2.03315e-12	ESRD	5.55112e-16	6.50669e-14	Firmicutes	Firmicutes;Clostridia;Lachnospirales;Lachnospiraceae;Faecalimonas;Faecalimonas nexilis
M343	0.00751054	0.00454209	1.65354	9.37371e-08	2.19869e-06	HC	0.0193266	0.0144232	1.33997	1.96338e-08	2.6565e-07	HC	6.42819e-14	2.55129e-13	Firmicutes	Firmicutes;Clostridia;Lachnospirales;Lachnospiraceae;Agathobacter;Agathobacter rectalis
M34D	6.18162e-05	1.40044e-05	4.41405	0.0311088	0.138622	HC	8.35042e-05	3.28758e-05	2.53999	1.43791e-05	0.000102009	HC	6.98708e-06	0.00431827	Tenericutes	Tenericutes;Mollicutes;Mycoplasmatales;CAG-611;NA;NA
M34F	5.89901e-05	6.60121e-06	8.93625	0.0390254	0.152231	HC	1.15145e-05	1.04173e-06	11.0532	2.62532e-12	9.85509e-11	HC	3.1668e-12	0.00462967	Bacteroidetes	Bacteroidetes;Bacteroidia;Bacteroidales;Muribaculaceae;NA;NA
M351	0.000481974	0.000167655	2.8748	1.65964e-08	8.85298e-07	HC	0.000249118	6.77738e-05	3.67573	0.0333226	0.0904561	HC	1.23413e-08	0.00431827	Firmicutes	Firmicutes;Clostridia;Lachnospirales;Lachnospiraceae;Lachnospira;NA
M352	0.000424097	0.000110425	3.84058	1.02849e-05	0.000108496	HC	0.000781345	0.000450788	1.73329	2.76442e-06	3.41484e-05	HC	7.18858e-10	2.74776e-09	Firmicutes	Firmicutes;Clostridia;Lachnospirales;Lachnospiraceae;Coprococcus;NA
M358	0.000182742	0.000271542	1.48593	2.88487e-05	0.000387148	ESRD	3.10489e-05	0.000106282	3.42305	1.18116e-22	2.054e-20	ESRD	0	1.30134e-14	Actinobacteria	Actinobacteria;Coriobacteriia;Eggerthellales;Eggerthellaceae;Eggerthella;NA
M35A	0.00108039	0.00225167	2.08413	0.00833955	0.0510553	ESRD	0.000248582	0.000956881	3.84936	2.96603e-15	9.99645e-14	ESRD	9.99201e-16	1.08543e-13	Firmicutes	Firmicutes;Clostridia;Lachnospirales;Lachnospiraceae;Faecalimonas;Faecalimonas umbilicata
M35B	0.000313457	9.7746e-05	3.20685	0.000133417	0.00157109	HC	0.000514482	0.000224189	2.29486	0.000196616	0.00091143	HC	4.84145e-07	7.84027e-07	Firmicutes	Firmicutes;Clostridia;Lachnospirales;Lachnospiraceae;NA;NA
M35E	0.00193549	0.000620592	3.11879	3.39405e-07	9.29698e-06	HC	0.00186927	0.00116034	1.61097	0.00255466	0.0103389	HC	1.89592e-08	2.55988e-05	Firmicutes	Firmicutes;Clostridia;Lachnospirales;Lachnospiraceae;Lachnospira;NA
M360	0.0018243	0.00135533	1.34602	5.58819e-05	0.00099964	HC	0.00183487	0.00144148	1.27291	0.00604357	0.020654	HC	5.3702e-06	0.000118508	Firmicutes	Firmicutes;Clostridia;Lachnospirales;Lachnospiraceae;Eubacterium;Eubacterium ventriosum
M361	0.00141924	0.00457752	3.22534	0.0130046	0.0700428	ESRD	0.00104639	0.0033084	3.16172	1.09082e-05	6.23897e-05	ESRD	2.37873e-06	2.55988e-05	Verrucomicrobiota	Verrucomicrobiota;Verrucomicrobiae;Verrucomicrobiales;Akkermansiaceae;Akkermansia;Akkermansia muciniphila
M367	0.00434015	0.000462892	9.37617	6.34335e-09	2.19088e-07	HC	0.00520016	0.00120947	4.29953	6.85635e-08	5.47528e-07	HC	1.57652e-14	2.26386e-13	Bacteroidetes	Bacteroidetes;Bacteroidia;Bacteroidales;Prevotellaceae;Prevotella;NA
M369	0.00105369	0.000167386	6.29498	1.44447e-13	3.48539e-11	HC	0.00055606	0.000450601	1.23404	0.00710269	0.020654	HC	3.64153e-14	0.000220683	Bacteroidetes	Bacteroidetes;Bacteroidia;Bacteroidales;Prevotellaceae;Paraprevotella;Paraprevotella xylaniphila
M370	0.000157913	2.40806e-06	65.5766	0.0261322	0.138622	HC	1.41117e-05	3.72264e-06	3.79079	0.00835	0.0324025	HC	0.00205768	0.00431827	Firmicutes	Firmicutes;Clostridia;Oscillospirales;Ruminococcaceae;Ruminococcus;NA
M371	0.000804495	2.72984e-07	2947.04	1.49074e-06	2.81468e-05	HC	6.21564e-05	1.97411e-05	3.14857	0.00636608	0.020654	HC	1.84802e-07	0.000118508	Cyanobacteria	Cyanobacteria;Vampirovibrionia;Gastranaerophilales;Gastranaerophilaceae;NA;NA
M374	0.00011245	0.000204921	1.82232	0.0222945	0.128044	ESRD	8.10656e-05	0.000247442	3.05236	6.28058e-07	8.12652e-06	ESRD	2.67219e-07	4.42306e-06	Firmicutes	Firmicutes;Clostridia;Oscillospirales;Ruminococcaceae;Anaerofilum;Anaerotruncus colihominis
M377	1.84306e-05	5.39681e-05	2.92818	0.00943856	0.0540985	ESRD	1.22285e-05	2.28837e-05	1.87134	1.22965e-13	3.69794e-12	ESRD	4.10783e-14	1.15563e-12	Firmicutes	Firmicutes;Clostridia;Lachnospirales;Lachnospiraceae;Blautia;NA
M37E	1.67793e-06	0.000153181	91.2918	0.000264059	0.00345433	ESRD	4.97514e-06	8.66301e-05	17.4126	0.0133264	0.049916	ESRD	4.77078e-05	0.000345505	Firmicutes	Firmicutes;Clostridia;Clostridiales;Clostridiaceae;Clostridium;NA
M37F	4.85721e-06	6.07577e-05	12.5088	1.97425e-05	0.000248307	ESRD	8.49134e-06	1.82925e-05	2.15426	0.0479512	0.192586	ESRD	1.40774e-05	0.000118508	Firmicutes	Firmicutes;Clostridia;Christensenellales;CAG-74;NA;NA
M382	3.04356e-05	8.91887e-05	2.93041	2.68388e-06	4.48571e-05	ESRD	2.53824e-05	4.03272e-05	1.58878	1.15089e-08	1.88225e-07	ESRD	9.91762e-13	4.95907e-11	Firmicutes	Firmicutes;Clostridia;Oscillospirales;Ruminococcaceae;Massilioclostridium;NA
M384	0.000196463	0.000826791	4.20838	0.0478417	0.152231	ESRD	5.18464e-05	0.000637896	12.3036	8.40421e-14	3.69794e-12	ESRD	1.37335e-13	4.92984e-12	Firmicutes	Firmicutes;Bacilli;Lactobacillales;Enterococcaceae;Enterococcus;Enterococcus faecium
M389	0.000201762	0.00418523	20.7434	3.92118e-11	1.84127e-09	ESRD	0.000248768	0.00206779	8.31214	2.24501e-14	6.86436e-13	ESRD	0	1.30134e-14	Firmicutes	Firmicutes;Clostridia;Lachnospirales;Lachnospiraceae;Hungatella;Hungatella effluvii
M38A	0.000114192	0.000328993	2.88104	7.22317e-06	0.000108496	ESRD	0.000122287	0.000268287	2.19392	9.06084e-07	8.12652e-06	ESRD	1.75089e-10	3.5255e-09	Firmicutes	Firmicutes;Clostridia;Lachnospirales;Lachnospiraceae;Blautia;Blautia hominis
M38B	3.4773e-05	9.62177e-05	2.76703	4.4972e-06	0.000108496	ESRD	2.84628e-05	4.06002e-05	1.42643	9.60264e-08	8.81821e-07	ESRD	1.27269e-11	6.42757e-10	Firmicutes	Firmicutes;Erysipelotrichia;Erysipelotrichales;Erysipelotrichaceae;Erysipelatoclostridium;NA
M38C	7.49414e-06	6.24294e-05	8.33043	9.2857e-07	1.35943e-05	ESRD	7.03966e-06	1.40984e-05	2.00271	3.04522e-12	9.85509e-11	ESRD	1.11022e-16	1.30134e-14	Actinobacteria	Actinobacteria;Coriobacteriia;Eggerthellales;Eggerthellaceae;Paraeggerthella;Paraeggerthella hongkongensis
M391	0.000733487	0.000513336	1.42886	0.00125031	0.0101932	HC	0.000907646	0.00053825	1.68629	1.09923e-07	9.10759e-07	HC	3.25836e-09	8.49973e-06	Proteobacteria	Proteobacteria;Gammaproteobacteria;Burkholderiales;Burkholderiaceae;Parasutterella;Parasutterella excrementihominis
M394	7.42054e-05	4.53948e-05	1.63467	0.019838	0.0717813	HC	0.000203937	0.000125458	1.62554	0.0399899	0.153514	HC	0.00177788	0.00844003	Firmicutes	Firmicutes;Negativicutes;Veillonellales;Dialisteraceae;Dialister;NA
M396	6.70626e-05	0.000600038	8.94743	0.0241539	0.138622	ESRD	1.31285e-06	0.000472219	359.691	8.03837e-14	2.0562e-12	ESRD	6.77236e-14	1.46898e-12	Proteobacteria	Proteobacteria;Alphaproteobacteria;Rhodospirillales;Rhodospirillaceae;Azospirillum;NA
M399	2.88446e-05	0.000204002	7.07247	1.01168e-08	8.85298e-07	ESRD	2.19162e-06	0.000114447	52.2205	2.49622e-18	2.13376e-16	ESRD	0	1.30134e-14	Firmicutes	Firmicutes;Clostridia;Clostridiales;Clostridiaceae;Clostridium;NA
M39A	3.79045e-05	0.00043435	11.4591	9.45807e-11	7.97985e-09	ESRD	0.000113111	0.000281192	2.48598	1.52821e-05	0.000102009	ESRD	5.08482e-14	1.20169e-12	Firmicutes	Firmicutes;Clostridia;Lachnospirales;Lachnospiraceae;Hungatella;NA
M39B	2.17703e-06	2.47867e-05	11.3856	0.017706	0.0700428	ESRD	8.3067e-06	7.17287e-05	8.63504	2.1342e-07	1.73496e-06	ESRD	7.70646e-08	8.8347e-07	Firmicutes	Firmicutes;Clostridia;Christensenellales;Borkfalkiaceae;Borkfalkia;Borkfalkia ceftriaxoniphila
M3A1	8.84414e-06	0.00186763	211.172	0.0172193	0.0700428	ESRD	1.92318e-06	0.000195524	101.667	0.000436089	0.00189483	ESRD	9.61127e-05	0.000581495	Firmicutes	Firmicutes;Bacilli;Lactobacillales;Lactobacillaceae;Lactobacillus;Lactobacillus crispatus
M3A4	0.000170233	0.000136334	1.24864	0.000462646	0.00386611	HC	0.00019644	0.000105838	1.85605	1.06831e-08	1.88225e-07	HC	1.33612e-10	9.40156e-07	Proteobacteria	Proteobacteria;Gammaproteobacteria;Burkholderiales;Burkholderiaceae;Turicimonas;NA
M3A8	6.01892e-06	0.000176074	29.2534	1.37757e-09	6.52864e-08	ESRD	6.31419e-05	0.000120062	1.90147	3.72082e-10	5.63098e-09	ESRD	0	1.30134e-14	Firmicutes	Firmicutes;Clostridia;Oscillospirales;Oscillospiraceae;NA;NA
M3A9	1.97374e-05	5.95319e-05	3.0162	9.49713e-05	0.00099964	ESRD	9.92374e-06	1.43955e-05	1.45061	0.00337605	0.0131605	ESRD	5.11497e-06	6.15498e-05	Firmicutes	Firmicutes;Clostridia;Oscillospirales;Acutalibacteraceae;Clostridium;NA
M3AE	0.000134023	0.0003	2.23842	0.000582804	0.00585727	ESRD	0.000205452	0.000265008	1.28988	0.0109403	0.0326918	ESRD	8.26523e-05	0.000581495	Firmicutes	Firmicutes;Clostridia;Oscillospirales;Acutalibacteraceae;Anaeromassilibacillus;NA
M3B0	8.69189e-06	5.18573e-05	5.96616	4.61807e-09	1.16192e-07	ESRD	1.08031e-05	2.3415e-05	2.16744	1.39517e-07	1.73496e-06	ESRD	2.32037e-14	1.15563e-12	Firmicutes	Firmicutes;Clostridia;Lachnospirales;Lachnospiraceae;NA;NA
M3B6	0.000140139	7.28694e-05	1.92316	1.38406e-09	9.04575e-08	HC	0.000149085	7.33274e-05	2.03314	4.2365e-07	5.59672e-06	HC	2.12053e-14	2.58686e-12	Bacteroidetes	Bacteroidetes;Bacteroidia;Bacteroidales;Bacteroidaceae;Bacteroides;NA
M3BC	7.84685e-07	0.00112353	1431.82	0.000142087	0.00172432	ESRD	1.35475e-06	0.000299361	220.972	0.00316737	0.0131605	ESRD	7.02694e-06	6.15498e-05	Firmicutes	Firmicutes;Bacilli;Lactobacillales;Lactobacillaceae;Lactobacillus;Lactobacillus amylovorus
M3C1	8.28829e-08	0.000108927	1314.23	0.000340633	0.00345433	ESRD	2.22626e-07	2.17657e-06	9.77684	0.0657382	0.192586	ESRD	0.000262146	0.00221257	Firmicutes	Firmicutes;Bacilli;Lactobacillales;Lactobacillaceae;Companilactobacillus;Companilactobacillus farciminis
M3C2	6.65815e-05	0.000187283	2.81284	6.21999e-06	0.000108496	ESRD	4.21656e-05	8.8635e-05	2.10207	2.1146e-08	2.6565e-07	ESRD	4.03255e-12	1.45714e-10	Firmicutes	Firmicutes;Clostridia;Oscillospirales;Butyricicoccaceae;Agathobaculum;NA
M3C3	0.000138185	0.000259789	1.88	0.000205284	0.00200414	ESRD	0.000140381	0.000193794	1.38049	0.000120182	0.00091143	ESRD	4.56856e-07	6.66789e-06	Firmicutes	Firmicutes;Clostridia;Lachnospirales;Lachnospiraceae;Blautia;NA
M3C4	0.000102647	0.000214732	2.09194	0.000135513	0.00172432	ESRD	7.85296e-05	0.000146618	1.86704	1.28344e-09	2.95568e-08	ESRD	5.28377e-12	1.45714e-10	Firmicutes	Firmicutes;Clostridia;Lachnospirales;Lachnospiraceae;Blautia;NA
M3C8	1.61806e-05	9.08286e-05	5.61342	6.73665e-05	0.00099964	ESRD	8.49916e-06	2.78573e-05	3.27765	1.42319e-13	1.09972e-11	ESRD	3.33067e-16	2.1689e-14	Firmicutes	Firmicutes;Clostridia;Lachnospirales;Lachnospiraceae;NA;NA
M3CF	0.000486527	0.00202492	4.16198	5.67052e-07	1.35943e-05	ESRD	0.000175199	0.000448241	2.55847	1.63882e-09	2.95568e-08	ESRD	3.30846e-14	1.15563e-12	Firmicutes	Firmicutes;Clostridia;Lachnospirales;Lachnospiraceae;Schaedlerella;Schaedlerella glycyrrhizinilyticum
M3D2	0.00451226	0.000668649	6.74832	2.77367e-12	6.30138e-10	HC	0.00971893	0.00289274	3.35977	9.3581e-11	1.13981e-09	HC	0	1.30134e-14	Bacteroidetes	Bacteroidetes;Bacteroidia;Bacteroidales;Prevotellaceae;Prevotella;Prevotella copri
M3DC	0.000110298	0.000207275	1.87923	3.0892e-06	4.48571e-05	ESRD	7.30642e-05	0.000132238	1.80988	3.9539e-10	5.63098e-09	ESRD	4.31877e-14	1.15563e-12	Firmicutes	Firmicutes;Clostridia;Oscillospirales;Acutalibacteraceae;NA;NA
M3E9	3.65734e-05	7.24738e-05	1.9816	0.0112666	0.0589782	ESRD	1.21958e-05	5.34071e-05	4.37913	1.88343e-10	4.39367e-09	ESRD	5.91579e-11	2.74776e-09	Firmicutes	Firmicutes;Clostridia;Lachnospirales;Lachnospiraceae;Blautia;Blautia hydrogenotrophica
M3EF	5.79757e-05	0.000191468	3.30255	2.22985e-08	8.85298e-07	ESRD	0.000112715	0.000166588	1.47795	9.26074e-06	6.23897e-05	ESRD	6.23801e-12	1.45714e-10	Firmicutes	Firmicutes;Clostridia;Oscillospirales;Oscillospiraceae;Dysosmobacter;NA
M3F0	0.000634562	0.0040015	6.30593	3.90412e-08	1.08034e-06	ESRD	0.000131925	0.00128222	9.71928	6.8078e-22	4.50858e-20	ESRD	0	1.30134e-14	Firmicutes	Firmicutes;Clostridia;Lachnospirales;Lachnospiraceae;Blautia;NA
M3F1	6.6659e-05	0.000163171	2.44785	0.00406003	0.0281468	ESRD	4.26712e-05	9.92189e-05	2.32519	1.80982e-07	1.73496e-06	ESRD	1.61885e-08	3.99126e-07	Firmicutes	Firmicutes;Clostridia;Lachnospirales;Lachnospiraceae;Blautia;NA
M3F4	0.000135254	0.000941908	6.96399	5.70441e-11	2.7689e-09	ESRD	0.000325296	0.000738377	2.26987	9.58304e-08	7.53239e-07	ESRD	2.22045e-16	2.1689e-14	Firmicutes	Firmicutes;Clostridia;Lachnospirales;Lachnospiraceae;Enterocloster;Enterocloster aldenensis
M3F6	0.000180356	0.00097046	5.3808	2.47619e-05	0.000387148	ESRD	0.000365097	0.000846517	2.31861	0.0524466	0.192586	ESRD	1.89011e-05	0.000118508	Firmicutes	Firmicutes;Clostridia;Lachnospirales;Lachnospiraceae;Eisenbergiella;Eisenbergiella tayi
M3FA	9.82532e-05	0.000180644	1.83856	0.00159948	0.0101932	ESRD	2.70612e-05	5.76593e-05	2.1307	0.00906144	0.0324025	ESRD	0.000175979	0.00159267	Firmicutes	Firmicutes;Clostridia;Eubacteriales;Eubacteriaceae;Eubacterium;Eubacterium callanderi
M3FD	3.61194e-05	0.000398598	11.0356	1.16328e-06	2.81468e-05	ESRD	3.60922e-06	2.11969e-05	5.87298	3.62133e-11	9.09619e-10	ESRD	1.66533e-15	1.08543e-13	Firmicutes	Firmicutes;Bacilli;Lactobacillales;Lactobacillaceae;Limosilactobacillus;Limosilactobacillus vaginalis
M3FF	9.64653e-05	0.000327752	3.39762	0.00031586	0.00345433	ESRD	1.03031e-05	2.77728e-05	2.69559	8.7548e-07	8.12652e-06	ESRD	6.36258e-09	1.19706e-07	Firmicutes	Firmicutes;Erysipelotrichia;Erysipelotrichales;Erysipelotrichaceae;Longicatena;NA
M400	3.48586e-05	0.000307209	8.81302	7.8015e-05	0.00099964	ESRD	1.61542e-05	2.48774e-05	1.53999	0.0155242	0.049916	ESRD	1.77113e-05	0.000118508	Firmicutes	Firmicutes;Bacilli;Lactobacillales;Streptococcaceae;Streptococcus;Streptococcus mutans
M401	0.00276768	0.000977342	2.83184	8.64543e-05	0.00099964	HC	0.00263945	0.00209935	1.25727	0.000932936	0.00361376	HC	1.39802e-06	6.66789e-06	Firmicutes	Firmicutes;Clostridia;Lachnospirales;Lachnospiraceae;Dorea;Dorea longicatena
M40A	6.18288e-06	0.000196623	31.8011	2.88058e-05	0.000387148	ESRD	1.04556e-05	0.000210366	20.1199	9.72495e-05	0.000523978	ESRD	5.79687e-08	8.8347e-07	Firmicutes	Firmicutes;Clostridia;Oscillospirales;Oscillospiraceae;NA;NA
M40B	3.31261e-06	2.32992e-05	7.03348	0.000160859	0.00172432	ESRD	2.65397e-05	3.37031e-05	1.26992	0.0089661	0.0324025	ESRD	2.08399e-05	0.000118508	Firmicutes	Firmicutes;Clostridia;Christensenellales;Catabacteriaceae;Catabacter;NA
M40D	0.000533895	0.000257692	2.07183	8.26195e-07	1.35943e-05	HC	0.000632149	0.000523175	1.20829	1.14125e-05	6.23897e-05	HC	2.48804e-10	2.74776e-09	Firmicutes	Firmicutes;Clostridia;Lachnospirales;Lachnospiraceae;Coprococcus;Coprococcus catus
M415	6.96266e-05	0.00181058	26.0041	3.47458e-05	0.000591275	ESRD	2.26341e-05	0.000707306	31.2496	1.4769e-06	1.11216e-05	ESRD	1.26715e-09	7.03426e-08	Firmicutes	Firmicutes;Bacilli;Lactobacillales;Lactobacillaceae;Limosilactobacillus;Lactobacillus mucosae
M416	0.000336401	0.000239448	1.40491	1.55897e-06	2.81468e-05	HC	0.000121179	4.66469e-05	2.59779	4.77022e-21	2.09359e-19	HC	0	4.95907e-11	Proteobacteria	Proteobacteria;Gammaproteobacteria;Enterobacterales;Pasteurellaceae;Haemophilus;Haemophilus parainfluenzae
M418	6.2295e-05	0.000201067	3.22765	5.66706e-11	2.65298e-09	ESRD	4.74696e-05	0.000127782	2.69187	1.85328e-11	9.09619e-10	ESRD	0	1.30134e-14	Firmicutes	Firmicutes;Clostridia;Oscillospirales;Oscillospiraceae;Evtepia;NA
M41B	4.88063e-06	8.5181e-05	17.4529	1.56274e-10	1.21256e-08	ESRD	5.18827e-06	4.61919e-05	8.90315	5.00966e-10	1.29317e-08	ESRD	0	1.30134e-14	Firmicutes	Firmicutes;Erysipelotrichia;Erysipelotrichales;Erysipelotrichaceae;Merdibacter;NA
M41C	1.10342e-05	8.64677e-05	7.83632	5.58933e-12	1.61201e-09	ESRD	1.15704e-05	2.39886e-05	2.07327	3.77495e-09	5.14423e-08	ESRD	0	1.30134e-14	Firmicutes	Firmicutes;Clostridia;Lachnospirales;Lachnospiraceae;NA;NA
M41D	0.000690974	0.00118783	1.71907	0.0242203	0.138622	ESRD	0.000165423	0.000212239	1.28301	7.52529e-08	7.53239e-07	ESRD	3.84997e-08	5.43704e-07	Firmicutes	Firmicutes;Clostridia;Lachnospirales;Lachnospiraceae;Faecalimonas;NA
M426	3.03716e-05	0.000858391	28.2629	1.03091e-11	1.61201e-09	ESRD	8.80947e-05	0.000537206	6.09805	8.09699e-12	4.26289e-10	ESRD	0	1.30134e-14	Firmicutes	Firmicutes;Clostridia;Oscillospirales;Oscillospiraceae;Lawsonibacter;NA
M428	8.34009e-06	0.00051176	61.3615	3.00186e-13	1.84519e-10	ESRD	1.5217e-05	0.000149142	9.80098	4.48957e-11	1.13981e-09	ESRD	0	1.30134e-14	Firmicutes	Firmicutes;Clostridia;Lachnospirales;Lachnospiraceae;NA;NA
M429	9.01757e-06	0.000133704	14.827	2.45828e-13	3.48539e-11	ESRD	1.2864e-05	0.000109439	8.50739	3.17585e-15	6.86436e-13	ESRD	0	1.30134e-14	Firmicutes	Firmicutes;Clostridia;Oscillospirales;Acutalibacteraceae;Acutalibacter;NA
M42A	1.15374e-05	4.62419e-05	4.00801	3.13696e-08	1.08034e-06	ESRD	1.24131e-05	2.55343e-05	2.05704	1.61215e-06	1.11216e-05	ESRD	1.59883e-12	4.95907e-11	Firmicutes	Firmicutes;Clostridia;Christensenellales;UMGS416;NA;NA
M42C	9.65631e-06	0.00011031	11.4236	1.63938e-11	1.84127e-09	ESRD	2.24243e-05	0.000105473	4.70351	6.48977e-12	4.26289e-10	ESRD	0	1.30134e-14	Firmicutes	Firmicutes;Clostridia;Lachnospirales;Lachnospiraceae;Eisenbergiella;NA
M433	1.27185e-05	3.03819e-05	2.3888	0.00110612	0.0101932	ESRD	3.74765e-05	0.00011767	3.13983	0.0183449	0.049916	ESRD	0.000239548	0.00221257	Proteobacteria	Proteobacteria;Deltaproteobacteria;Desulfovibrionales;Desulfovibrionaceae;Desulfovibrio;Desulfovibrio fairfieldensis
M434	1.98905e-05	7.60968e-05	3.82578	0.00360275	0.0281468	ESRD	1.91936e-05	3.8223e-05	1.99145	4.05495e-05	0.000328996	ESRD	2.4454e-06	2.55988e-05	Firmicutes	Firmicutes;Clostridia;Peptostreptococcales;Anaerovoracaceae;Clostridium;NA
M438	5.84414e-06	0.000124959	21.3819	4.9985e-08	1.08034e-06	ESRD	1.32134e-05	4.0378e-05	3.05583	0.00345915	0.0131605	ESRD	4.05952e-09	7.04294e-08	Firmicutes	Firmicutes;Clostridia;Christensenellales;CAG-74;NA;NA
M43A	4.7973e-07	9.90484e-06	20.6467	0.01094	0.0589782	ESRD	7.65922e-07	8.69213e-06	11.3486	0.000221597	0.000966423	ESRD	3.377e-05	0.000220683	Firmicutes	Firmicutes;Clostridia;Oscillospirales;UMGS1783;NA;NA
M43B	0.00012525	0.000398302	3.18007	0.00316441	0.0281468	ESRD	7.93709e-05	0.000210355	2.65028	2.6392e-10	5.63098e-09	ESRD	2.40618e-11	8.08102e-10	Firmicutes	Firmicutes;Erysipelotrichia;Erysipelotrichales;Erysipelotrichaceae;Longibaculum;Longibaculum muris
M43D	0.000240531	0.000510952	2.12427	5.03846e-08	1.08034e-06	ESRD	0.000319904	0.000440365	1.37655	1.48578e-06	1.11216e-05	ESRD	2.33735e-12	4.95907e-11	Firmicutes	Firmicutes;Clostridia;Oscillospirales;Oscillospiraceae;Flavonifractor;NA
M440	1.93482e-05	6.96056e-05	3.59753	5.14817e-05	0.000591275	ESRD	3.36372e-05	6.25008e-05	1.85809	0.00434101	0.0131605	ESRD	3.64588e-06	4.9826e-05	Firmicutes	Firmicutes;Clostridia;Oscillospirales;Oscillospiraceae;Evtepia;NA
M441	0.000187561	8.93065e-05	2.1002	8.98398e-08	2.19869e-06	HC	0.000126046	7.90199e-05	1.59512	0.016103	0.049916	HC	3.08927e-08	0.000825751	Bacteroidetes	Bacteroidetes;Bacteroidia;Bacteroidales;Prevotellaceae;Prevotella;NA
M442	0.000231404	0.00115808	5.00457	3.1329e-06	4.48571e-05	ESRD	0.000195416	0.000448718	2.29622	1.97201e-05	0.000102009	ESRD	1.5141e-09	7.04294e-08	Firmicutes	Firmicutes;Clostridia;Lachnospirales;Anaerotignaceae;Anaerotignum;NA
M444	0.00128001	0.00462022	3.60952	2.19732e-07	9.29698e-06	ESRD	0.000852155	0.00246854	2.89682	5.20902e-08	5.47528e-07	ESRD	3.78919e-13	8.83373e-12	Firmicutes	Firmicutes;Clostridia;Lachnospirales;Lachnospiraceae;Enterocloster;Enterocloster bolteae
M446	0.000733741	0.000533309	1.37583	0.00159439	0.0101932	HC	0.000820433	0.000332018	2.47105	8.4196e-08	7.53239e-07	HC	3.18572e-09	1.02583e-05	Proteobacteria	Proteobacteria;Gammaproteobacteria;Burkholderiales;Burkholderiaceae;Parasutterella;NA
M447	0.000111605	5.85056e-05	1.9076	3.22762e-06	4.48571e-05	HC	5.14698e-05	1.71043e-05	3.00917	3.46855e-19	3.34999e-17	HC	0	1.45714e-10	Proteobacteria	Proteobacteria;Gammaproteobacteria;Enterobacterales;Pasteurellaceae;Haemophilus;Haemophilus parainfluenzae
M448	0.0003112	0.000171168	1.8181	6.8171e-07	1.35943e-05	HC	0.000134699	6.61382e-05	2.03663	1.2482e-16	7.70411e-15	HC	0	8.83373e-12	Proteobacteria	Proteobacteria;Gammaproteobacteria;Enterobacterales;Pasteurellaceae;Haemophilus;NA
M44E	0.000253513	0.00111714	4.40662	4.67085e-08	1.08034e-06	ESRD	0.000180405	0.000750253	4.15872	2.74289e-08	2.6565e-07	ESRD	4.51861e-14	1.15563e-12	Firmicutes	Firmicutes;Clostridia;Lachnospirales;Lachnospiraceae;Clostridium;Clostridium symbiosum
M44F	0.00103911	0.0041651	4.00833	6.32303e-11	7.97985e-09	ESRD	0.00103618	0.00282932	2.73054	2.65264e-10	5.63098e-09	ESRD	0	1.30134e-14	Firmicutes	Firmicutes;Clostridia;Oscillospirales;Oscillospiraceae;Flavonifractor;Flavonifractor plautii
M452	0.00172546	0.00233556	1.35359	0.0586111	0.192586	ESRD	0.00254704	0.00345007	1.35454	0.0187399	0.0769198	ESRD	0.00858258	0.0301803	Firmicutes	Firmicutes;Clostridia;Oscillospirales;Acutalibacteraceae;Acutalibacteraceae_Ruminococcus;Ruminococcus bromii
M455	0.000118003	0.000175196	1.48467	0.0311161	0.138622	ESRD	3.17366e-05	9.30384e-05	2.93158	1.69266e-05	0.000102009	ESRD	8.14085e-06	0.000101117	Firmicutes	Firmicutes;Bacilli;Lactobacillales;Streptococcaceae;Streptococcus;Streptococcus anginosus
M458	2.62185e-05	0.000129654	4.94513	0.000166332	0.00200414	ESRD	4.79405e-05	7.10608e-05	1.48227	1.95128e-05	0.000102009	ESRD	6.66842e-08	8.8347e-07	Firmicutes	Firmicutes;Erysipelotrichia;Erysipelotrichales;Erysipelotrichaceae;Erysipelatoclostridium;NA
M464	5.30631e-07	3.26786e-05	61.5845	4.5016e-08	1.08034e-06	ESRD	1.15698e-06	2.41319e-06	2.08576	0.0404698	0.105683	ESRD	3.84825e-08	5.43704e-07	Firmicutes	Firmicutes;Clostridia;Oscillospirales;Oscillospiraceae;Marseille;NA
M467	0.000106533	0.000940074	8.82422	0.000128307	0.00157109	ESRD	7.26534e-05	0.00040681	5.59933	0.0415396	0.105683	ESRD	7.00456e-05	0.000581495	Actinobacteria	Actinobacteria;Coriobacteriia;Coriobacteriales;Coriobacteriaceae;Collinsella;Collinsella intestinalis
M469	0.00438195	0.000366338	11.9615	0.00141037	0.0101932	HC	4.69383e-05	1.78555e-05	2.62878	0.0108539	0.0326918	HC	0.00018503	0.000581495	Bacteroidetes	Bacteroidetes;Bacteroidia;Bacteroidales;Porphyromonadaceae;NA;NA
M46B	7.53036e-05	0.00049058	6.51469	0.000278428	0.00345433	ESRD	7.74416e-05	0.000255092	3.29399	0.0273459	0.0904561	ESRD	9.73474e-05	0.000732589	Firmicutes	Firmicutes;Clostridia;Lachnospirales;Lachnospiraceae;Clostridium;NA
M46C	1.02613e-06	1.4294e-05	13.93	1.23371e-07	3.99303e-06	ESRD	4.06508e-06	5.48996e-06	1.35052	3.64516e-11	1.13981e-09	ESRD	2.22045e-16	2.1689e-14	Actinobacteria	Actinobacteria;Actinobacteria;Bifidobacteriales;Bifidobacteriaceae;Alloscardovia;Alloscardovia omnicolens
M46F	8.60901e-06	0.000277284	32.2086	1.12679e-07	3.99303e-06	ESRD	1.4076e-05	8.01551e-05	5.69446	3.98664e-05	0.000328996	ESRD	1.21865e-10	3.5255e-09	Firmicutes	Firmicutes;Clostridia;Lachnospirales;Lachnospiraceae;Clostridium;NA
M470	0.000104045	0.000518726	4.98559	4.37502e-06	6.71116e-05	ESRD	0.000144335	0.000851344	5.89839	1.29919e-08	1.95176e-07	ESRD	1.79035e-12	4.95907e-11	Firmicutes	Firmicutes;Clostridia;Lachnospirales;Lachnospiraceae;Clostridium;NA
M471	0.000171094	0.00161582	9.44403	4.07679e-11	1.84127e-09	ESRD	0.000166878	0.00115487	6.92044	2.46613e-15	9.99645e-14	ESRD	0	1.30134e-14	Firmicutes	Firmicutes;Clostridia;Lachnospirales;Lachnospiraceae;Eisenbergiella;Eisenbergiella massiliensis
M472	0.0127558	0.0223733	1.75397	0.0463497	0.152231	ESRD	0.00453117	0.00700709	1.54642	0.000734695	0.00324567	ESRD	0.000384376	0.00236322	Bacteroidetes	Bacteroidetes;Bacteroidia;Bacteroidales;Bacteroidaceae;Bacteroides;Bacteroides fragilis
M474	0.00033068	0.000578838	1.75045	9.45202e-06	0.000108496	ESRD	0.000218374	0.000369826	1.69355	0.00702011	0.020654	ESRD	1.16307e-06	1.02583e-05	Firmicutes	Firmicutes;Clostridia;Lachnospirales;Lachnospiraceae;Anaerostipes;Anaerostipes caccae
M47D	1.6036e-06	3.81238e-05	23.7738	1.69416e-05	0.000169461	ESRD	5.46899e-06	6.84447e-05	12.515	0.00717621	0.020654	ESRD	2.0574e-06	2.55988e-05	Firmicutes	Firmicutes;Clostridia;Oscillospirales;Ruminococcaceae;NA;NA
M484	2.95761e-05	0.000251134	8.4911	0.00027181	0.00345433	ESRD	5.29913e-05	0.000176775	3.33591	2.11853e-21	2.09359e-19	ESRD	0	1.30134e-14	Firmicutes	Firmicutes;Clostridia;Monoglobales;Monoglobaceae;Monoglobus;Monoglobus pectinilyticus
M486	2.55991e-06	2.27024e-05	8.86844	0.00200187	0.0159787	ESRD	5.69413e-06	1.95281e-05	3.42952	1.05085e-06	8.12652e-06	ESRD	4.4134e-08	5.52932e-07	Firmicutes	Firmicutes;Clostridia;Christensenellales;Christensenellaceae;NA;NA
M488	0.000136244	0.000601135	4.41219	0.0417098	0.152231	ESRD	9.79827e-05	0.000225512	2.30155	9.81204e-06	6.23897e-05	ESRD	6.42901e-06	6.15498e-05	Firmicutes	Firmicutes;Clostridia;Lachnospirales;Lachnospiraceae;Dorea;Dorea faecis
M48B	4.5009e-06	6.02802e-05	13.3929	8.79336e-06	0.000108496	ESRD	5.37793e-06	9.81299e-06	1.82468	1.22534e-05	6.23897e-05	ESRD	2.58072e-09	7.04294e-08	Firmicutes	Firmicutes;Clostridia;Lachnospirales;Lachnospiraceae;Anaerobutyricum;NA
M48E	0.000170406	0.000623787	3.66059	1.96132e-07	3.99303e-06	ESRD	9.32344e-05	0.000313252	3.35984	2.50321e-14	6.86436e-13	ESRD	0	1.30134e-14	Firmicutes	Firmicutes;Clostridia;Lachnospirales;Lachnospiraceae;Dorea;Dorea scindens
M494	2.33068e-05	5.29254e-05	2.27082	2.45503e-05	0.000387148	ESRD	1.9114e-05	3.37079e-05	1.76352	6.02025e-07	8.12652e-06	ESRD	3.83356e-10	8.25784e-09	Firmicutes	Firmicutes;Clostridia;Oscillospirales;Oscillospiraceae;Evtepia;NA
M495	8.41892e-06	5.89585e-05	7.00309	1.36335e-05	0.000152702	ESRD	2.88017e-06	1.25957e-05	4.37324	1.24917e-05	6.23897e-05	ESRD	4.00108e-09	7.04294e-08	Proteobacteria	Proteobacteria;Deltaproteobacteria;Desulfovibrionales;Desulfovibrionaceae;Desulfovibrio;Desulfovibrio desulfuricans
M499	3.63766e-05	0.000387252	10.6457	0.0500266	0.152231	ESRD	1.00237e-05	3.65937e-05	3.6507	3.38243e-11	9.09619e-10	ESRD	4.7557e-11	8.08102e-10	Fusobacteriota	Fusobacteriota;Fusobacteriia;Fusobacteriales;Fusobacteriaceae;Fusobacterium;Fusobacterium ulcerans
M49A	1.03198e-06	8.16343e-05	79.1044	1.08869e-07	2.19869e-06	ESRD	1.00363e-06	1.60571e-06	1.5999	0.00355119	0.0131605	ESRD	8.76594e-09	1.33065e-07	Firmicutes	Firmicutes;Clostridia;Oscillospirales;Oscillospiraceae;NA;NA
M49B	0.000253461	0.000762367	3.00783	0.00200372	0.0159787	ESRD	0.000163553	0.000344581	2.10684	4.94615e-18	5.37665e-16	ESRD	0	1.30134e-14	Firmicutes	Firmicutes;Clostridia;Lachnospirales;Lachnospiraceae;Dorea;NA
M49C	2.26766e-05	0.00010365	4.57081	2.62146e-06	4.47758e-05	ESRD	1.72796e-05	3.48904e-05	2.01916	2.5697e-12	9.85509e-11	ESRD	2.22045e-16	2.1689e-14	Firmicutes	Firmicutes;Clostridia;Lachnospirales;Lachnospiraceae;NA;NA
M4A0	5.97432e-06	0.000107244	17.9507	8.74044e-14	2.55322e-11	ESRD	6.1581e-06	2.99951e-05	4.87083	1.05485e-12	4.1171e-11	ESRD	0	1.30134e-14	Firmicutes	Firmicutes;Clostridia;Lachnospirales;Lachnospiraceae;Clostridium;NA
M4A4	8.2814e-05	0.000272552	3.29114	0.00072763	0.00585727	ESRD	0.000107865	0.000230379	2.13582	9.48305e-11	4.39367e-09	ESRD	2.16005e-12	4.95907e-11	Firmicutes	Firmicutes;Clostridia;Peptostreptococcales;Peptostreptococcaceae;Clostridioides;Clostridioides difficile
M4A9	0.00010531	0.000938585	8.91256	0.00128863	0.0101932	ESRD	7.05659e-05	0.000298788	4.23416	0.000144839	0.00091143	ESRD	3.07851e-06	2.55988e-05	Firmicutes	Firmicutes;Clostridia;Oscillospirales;Oscillospiraceae;Intestinimonas;Intestinimonas butyriciproducens
M4B0	9.60631e-05	0.000376579	3.92013	0.00109248	0.0101932	ESRD	9.03332e-05	0.000157222	1.74047	4.58988e-06	3.41484e-05	ESRD	1.00844e-07	9.40156e-07	Firmicutes	Firmicutes;Erysipelotrichia;Erysipelotrichales;Erysipelotrichaceae;Amedibacillus;Amedibacillus dolichus
M4B2	4.40495e-06	6.54177e-05	14.8509	9.28065e-05	0.00099964	ESRD	3.21955e-06	2.35711e-05	7.32122	1.28568e-15	9.99645e-14	ESRD	0	1.30134e-14	Firmicutes	Firmicutes;Clostridia;Lachnospirales;Lachnospiraceae;Frisingicoccus;NA
M4B3	0.00114155	0.00236665	2.07319	5.49752e-05	0.000591275	ESRD	0.000464169	0.00122554	2.64029	1.10331e-24	1.61677e-22	ESRD	0	1.30134e-14	Actinobacteria	Actinobacteria;Coriobacteriia;Eggerthellales;Eggerthellaceae;Eggerthella;Eggerthella lenta
M4B6	1.54477e-05	3.14323e-05	2.03475	2.22827e-11	1.84127e-09	ESRD	1.74983e-05	2.91014e-05	1.6631	1.86987e-27	8.4675e-24	ESRD	0	1.30134e-14	Firmicutes	Firmicutes;Erysipelotrichia;Erysipelotrichales;Erysipelotrichaceae;Massilimicrobiota;NA
M4B8	4.32523e-05	0.000347473	8.03364	1.66782e-12	1.84519e-10	ESRD	3.84098e-05	0.000218743	5.69499	3.13468e-16	2.06325e-14	ESRD	0	1.30134e-14	Firmicutes	Firmicutes;Clostridia;Oscillospirales;Oscillospiraceae;NA;NA
M4BA	3.86486e-07	4.3646e-05	112.93	1.87301e-05	0.000169461	ESRD	2.17039e-07	3.41998e-05	157.574	6.31049e-05	0.000328996	ESRD	2.54785e-08	4.24987e-07	Firmicutes	Firmicutes;Clostridia;Oscillospirales;Acutalibacteraceae;NA;NA
M4BC	2.87703e-06	3.4596e-05	12.0249	1.8522e-06	2.81468e-05	ESRD	3.43408e-06	6.66831e-06	1.9418	1.0171e-06	8.12652e-06	ESRD	5.27438e-11	8.08102e-10	Firmicutes	Firmicutes;Clostridia;Lachnospirales;Lachnospiraceae;Mediterraneibacter;NA
M4BD	3.43288e-06	4.93923e-05	14.388	0.00115143	0.0101932	ESRD	1.89665e-07	3.89528e-06	20.5377	0.0303882	0.0904561	ESRD	0.000394002	0.00236322	Firmicutes	Firmicutes;Clostridia;Christensenellales;CAG-74;NA;NA
M4BF	6.07072e-06	9.7073e-05	15.9904	2.89074e-10	1.90533e-08	ESRD	5.94246e-06	7.17543e-05	12.0749	1.37039e-17	1.21771e-15	ESRD	0	1.30134e-14	Firmicutes	Firmicutes;Clostridia;Lachnospirales;Lachnospiraceae;Eubacterium;NA
M4C0	2.495e-05	8.57887e-05	3.43843	3.6487e-05	0.000591275	ESRD	6.9081e-06	3.31843e-05	4.80367	3.12857e-22	2.11816e-20	ESRD	0	1.30134e-14	Firmicutes	Firmicutes;Clostridia;Lachnospirales;Lachnospiraceae;Dorea;NA
M4C1	0.000116078	0.000246535	2.12387	0.00338791	0.0281468	ESRD	7.34299e-05	0.000211427	2.8793	3.49919e-18	2.13376e-16	ESRD	0	1.30134e-14	Firmicutes	Firmicutes;Clostridia;Lachnospirales;Lachnospiraceae;Ruminococcus;NA
M4C3	1.15676e-06	1.85556e-05	16.0411	0.00912352	0.0540985	ESRD	4.10615e-06	7.1748e-06	1.74733	0.0156666	0.049916	ESRD	0.00140835	0.00844003	Firmicutes	Firmicutes;Clostridia;Clostridiales;Clostridiaceae;Clostridium;NA
M4C4	7.25225e-08	2.76278e-05	380.955	0.00779671	0.0510553	ESRD	1.47207e-07	1.94094e-07	1.31852	0.0698097	0.192586	ESRD	0.00463516	0.0265339	Firmicutes	Firmicutes;Clostridia;Clostridiales;Clostridiaceae;NA;NA
M4C8	4.0045e-06	4.97242e-05	12.4171	0.000699358	0.00585727	ESRD	7.99877e-05	0.000111792	1.39761	0.0515931	0.192586	ESRD	0.000405191	0.00236322	Firmicutes	Firmicutes;Clostridia;Christensenellales;CAG-74;NA;NA
M4CB	0.00156337	7.50613e-05	20.8279	3.9278e-07	1.28971e-05	HC	0.000456539	6.07561e-05	7.51429	4.47468e-09	6.41452e-08	HC	6.15064e-14	2.58686e-12	Bacteroidetes	Bacteroidetes;Bacteroidia;Bacteroidales;Prevotellaceae;Prevotella;NA
M4D1	0.00112964	0.000537619	2.10119	1.28268e-05	0.000152702	HC	0.00171659	0.00136701	1.25573	0.0169831	0.049916	HC	3.55939e-06	0.00159267	Firmicutes	Firmicutes;Clostridia;Lachnospirales;Lachnospiraceae;Lachnospira;NA
M4D2	2.78811e-05	9.7952e-05	3.51321	0.00752612	0.0510553	ESRD	3.22251e-05	5.55053e-05	1.72242	0.000174215	0.00091143	ESRD	1.90703e-05	0.000118508	Firmicutes	Firmicutes;Clostridia;Lachnospirales;Lachnospiraceae;Mediterraneibacter;NA
M4D3	1.42162e-06	4.7481e-05	33.3992	5.20859e-06	0.000108496	ESRD	1.86899e-06	9.09055e-06	4.86387	0.0801479	0.192586	ESRD	6.54953e-06	6.15498e-05	Firmicutes	Firmicutes;Clostridia;Christensenellales;Christensenellaceae;Catabacter;NA
M4D8	8.30923e-05	0.000713502	8.58686	0.00238116	0.0195061	ESRD	5.3567e-06	2.05907e-05	3.84392	0.00739479	0.0210287	ESRD	0.000210367	0.00221257	Bacteroidetes	Bacteroidetes;Bacteroidia;Bacteroidales;Odoribacteraceae;Odoribacter;Odoribacter massiliensis
M4DA	0.000106519	0.000907978	8.52406	0.0481707	0.152231	ESRD	0.000107183	0.000239675	2.23613	0.00331555	0.0131605	ESRD	0.00155594	0.00844003	Firmicutes	Firmicutes;Clostridia;Lachnospirales;Lachnospiraceae;Marvinbryantia;NA
M4DB	0.000120811	0.000366311	3.03209	0.00125468	0.0101932	ESRD	7.14788e-05	0.000182019	2.54647	7.87583e-14	2.0562e-12	ESRD	3.77476e-15	2.55129e-13	Firmicutes	Firmicutes;Clostridia;Lachnospirales;Lachnospiraceae;Schaedlerella;NA
M4DF	3.9182e-05	0.000137015	3.49688	6.29232e-06	0.000108496	ESRD	1.12508e-05	5.74494e-05	5.10623	5.47136e-13	3.12186e-11	ESRD	1.11022e-16	1.30134e-14	Firmicutes	Firmicutes;Clostridia;Peptostreptococcales;Anaerovoracaceae;Clostridium;NA
M4E1	0.00136825	0.000774189	1.76733	0.0371188	0.152231	HC	0.00137504	0.000959468	1.43312	0.0119175	0.0418498	HC	0.0038589	0.00844003	Bacteroidetes	Bacteroidetes;Bacteroidia;Bacteroidales;Rikenellaceae;Alistipes;Alistipes obesi
M4E2	1.04833e-05	3.96048e-05	3.77789	1.10873e-05	0.000108496	ESRD	1.3469e-05	2.18311e-05	1.62084	0.0127035	0.0453788	ESRD	2.3628e-06	2.55988e-05	Firmicutes	Firmicutes;Clostridia;Oscillospirales;Ruminococcaceae;NA;NA
[truncated: 7 more rows]

## Sheet: TS7
KO ID	SH cohort						BJ cohort						Combined P	q	Description	Level C	Level B	Level A	Type in figure 2c
[truncated: 1,280 more rows]

## Sheet: TS8
Module ID	SH cohort						BJ cohort						Combined P	q	Description	Level C	Level B	Level A	Type in figure 2d
[truncated: 99 more rows]

[truncated: 5 more sheets: TS9, TS10, TS11, TS12, TS13]
